# Supplementary material for: The epidemiology and estimated etiology of pathogens detected from the upper respiratory tract of adults with severe acute respiratory infections in multiple countries, 2014–2015
Source: PLoS One. 2020 Oct 19;15(10):e0240309. doi: 10.1371/journal.pone.0240309 (PMC7571682; doi:10.1371/journal.pone.0240309)
Supplement: S1 Dataset — (XLSX) [file pone.0240309.s012.xlsx]

## Sheet: #LN00043
studyid	Case_Con	age	sex	fever	cough	cough_dur	soreth	dyspnea	rhino	hemo	hypo	chills	diarrhea	pleur	resp_rate	sputum	abnorm_breath	hx_pneumo	prior_hosp	ph_abx	contact_tb	smoker	smoke_house	asthma	malaria	diabetes	copd	immuno	xray	xray_finding	ps_abx	icu	vent	hosp_abx	outcome	ADEV	BOP1	CHPN	FLUA	FLUB	GAST	HITB	HMPV	LSPP	MOCA	MYPN	RESV	STPN	MYTB
EG-001-01-002380	1	35	2	1	1	7	0	1	0	0	0	0	0	0	24	1	1	0	0	1	0	0	1	0	0	0	0	0	1	0	1	0	0	1	1	0	0	0	0	1	0	0	0	0	0	0	0	0	9
EG-001-01-002387	1	65	2	1	1	7	0	1	0	0	0	0	0	0	30	1	1	0	0	1	0	0	1	0	0	0	0	0	1	1	1	0	0	1	1	0	0	0	0	0	0	0	0	0	0	0	1	0	0
EG-001-01-002401	1	61	1	1	1	6	0	0	0	0	0	0	0	1	22	1	1	0	0	1	0	0	0	0	0	0	0	0	1	0	1	0	0	1	1	0	0	0	0	0	0	0	0	0	0	0	0	0	0
EG-001-01-002421	1	70	1	1	1	5	0	1	1	0	0	0	0	1	28	1	1	0	0	0	0	0	0	0	0	1	0	0	1	1	1	0	0	1	1	0	0	0	1	0	0	0	0	0	0	0	0	1	0
EG-001-01-002426	1	66	1	1	1	5	0	1	0	0	0	0	0	1	28	1	1	0	0	1	0	0	0	0	0	0	1	0	1	0	1	0	0	1	1	0	0	0	0	0	0	0	0	0	0	0	0	0	0
EG-001-01-002463	1	24	1	1	1	4	1	0	0	0	0	0	0	1	30	1	1	0	0	1	0	0	1	0	0	0	0	0	0	.	1	0	0	1	1	0	0	0	0	0	0	0	0	0	0	0	0	0	0
EG-001-01-002526	1	27	1	1	1	5	0	1	0	0	0	1	0	0	20	1	0	0	0	1	0	1	0	0	0	0	0	0	0	.	1	0	0	1	1	0	0	0	0	0	0	0	0	0	0	1	0	0	0
EG-001-01-002551	1	63	2	1	1	5	0	1	1	0	0	0	0	0	30	1	1	0	0	0	0	0	1	0	0	0	0	0	0	.	1	0	0	1	1	0	0	0	0	0	0	0	0	0	0	0	0	0	0
EG-001-01-002565	1	57	2	1	1	7	0	1	1	0	0	1	0	0	22	1	1	0	0	0	0	0	1	0	0	1	0	0	0	.	1	0	0	1	1	0	0	0	0	0	0	0	0	0	0	0	0	0	0
EG-001-01-002566	1	54	2	1	1	3	0	0	0	1	0	0	1	0	24	1	0	0	0	0	0	0	1	0	0	0	0	0	1	1	1	1	0	1	1	0	0	0	0	0	0	0	0	0	1	0	0	0	0
EG-001-01-002571	1	47	2	1	1	4	0	0	0	0	0	1	0	0	24	1	1	0	0	1	0	0	0	0	0	0	0	0	1	0	1	0	0	1	1	0	0	0	0	0	0	0	0	0	0	0	0	0	0
EG-001-01-002573	1	75	1	1	1	4	1	1	0	0	0	0	0	0	28	1	1	0	0	1	0	0	1	0	0	0	1	0	1	1	1	0	0	1	1	0	0	0	0	0	0	0	0	0	0	0	0	1	0
EG-001-01-002579	1	51	2	1	1	15	1	1	1	0	0	0	0	0	30	1	1	0	0	1	0	0	1	0	0	0	0	0	1	0	1	0	0	1	1	0	0	0	0	0	0	0	0	0	0	0	0	0	0
EG-001-01-002601	1	50	1	1	1	7	1	1	0	0	0	1	0	0	28	1	1	0	0	0	0	1	0	0	0	0	1	0	0	.	1	0	0	1	1	0	0	0	0	1	0	0	0	0	0	0	0	0	0
EG-001-01-002611	1	60	1	1	1	7	1	1	0	0	0	1	0	0	28	1	1	0	0	1	0	0	0	1	0	0	0	0	1	0	1	0	0	1	1	0	0	0	0	0	0	0	0	0	0	0	0	1	0
EG-001-01-002612	1	63	1	1	1	7	1	1	0	0	0	0	0	1	28	1	1	0	0	1	0	0	0	0	0	0	1	0	1	1	1	0	0	1	1	0	0	0	0	0	0	0	0	0	0	0	0	0	0
EG-001-01-002619	1	40	2	1	1	5	1	1	1	0	0	1	1	0	30	1	1	0	0	0	0	0	1	0	0	0	0	0	1	0	1	0	0	1	1	0	0	0	0	0	0	0	0	0	1	0	0	0	0
EG-001-01-002620	1	50	2	1	1	7	0	1	0	0	0	0	0	0	28	1	1	0	0	0	0	0	1	1	0	0	0	0	0	.	1	0	0	1	1	0	0	0	0	0	0	0	0	0	0	0	0	0	0
EG-001-01-002633	1	40	2	1	1	3	0	0	0	1	0	1	1	0	29	1	1	0	0	1	0	0	0	0	0	0	0	0	1	1	1	0	0	1	1	0	0	0	0	0	0	0	0	0	0	0	0	0	0
EG-001-01-002637	1	47	2	1	1	7	0	1	0	0	0	0	0	0	28	1	1	0	0	1	0	0	1	1	0	0	0	0	1	0	1	0	0	1	1	0	0	0	0	1	0	0	0	0	0	0	0	0	0
EG-001-01-002640	1	75	1	1	1	7	1	1	0	0	0	0	0	0	28	1	1	0	0	1	0	0	0	0	0	0	1	0	0	.	1	0	0	1	1	0	0	0	0	1	0	0	0	0	0	0	0	0	0
EG-001-01-002644	1	20	2	1	1	7	1	1	0	0	0	0	0	1	28	1	1	0	0	1	0	0	0	1	0	0	0	0	1	0	1	0	0	1	1	0	0	0	0	0	0	0	0	0	0	0	0	1	0
EG-001-01-002646	1	50	2	1	1	7	1	1	0	0	0	0	0	0	28	0	1	0	0	1	0	0	0	1	0	0	0	0	1	0	1	0	0	1	1	0	0	0	0	0	0	0	0	0	0	0	0	0	0
EG-001-01-002649	1	43	1	1	1	7	1	0	0	0	0	0	0	0	22	1	1	0	0	0	0	0	0	1	0	0	0	0	1	0	1	0	0	1	1	0	0	0	0	1	0	0	0	0	0	0	0	0	0
EG-001-01-002654	1	60	2	1	1	15	1	1	0	0	0	0	0	0	28	1	1	0	0	0	0	0	1	1	0	0	0	0	0	.	1	0	0	1	1	0	0	0	0	0	0	0	0	0	1	0	0	0	0
EG-001-01-002668	1	65	1	1	1	7	1	1	0	0	0	0	0	0	26	1	1	0	0	1	0	0	0	0	0	0	1	0	0	.	1	0	0	1	1	0	0	0	0	0	0	0	0	0	0	0	0	0	0
EG-001-01-002688	1	50	2	1	1	3	1	1	0	1	0	0	0	1	28	1	1	0	0	0	0	0	0	0	0	0	0	0	1	1	1	0	0	1	1	0	0	0	0	0	0	0	0	0	1	0	0	0	0
EG-001-01-002696	1	40	1	1	1	5	1	1	0	0	0	0	0	1	28	1	1	0	0	1	0	0	0	0	0	1	1	0	0	.	1	0	0	1	1	0	0	0	0	1	0	0	0	0	0	0	0	0	0
EG-001-01-002708	1	35	2	1	1	7	0	0	0	0	0	0	1	0	22	1	1	0	0	1	0	0	1	0	0	0	0	0	1	1	1	0	0	1	1	0	0	0	0	0	0	0	0	0	0	0	0	0	0
EG-001-01-002713	1	60	1	1	1	10	1	1	0	1	0	0	0	0	28	1	1	0	0	0	0	0	0	0	0	0	0	0	1	1	1	0	0	1	1	0	0	0	0	0	0	0	0	0	1	0	0	0	0
EG-001-01-002719	1	60	2	1	1	3	1	1	0	0	0	0	0	1	28	1	1	0	0	0	0	0	1	0	0	0	0	0	1	0	1	0	0	1	1	0	0	0	0	0	0	0	0	0	0	0	0	1	0
EG-001-01-002726	1	20	2	1	1	3	0	0	1	0	0	1	1	0	28	1	1	0	0	1	0	0	0	0	0	0	0	0	1	0	1	0	0	1	1	0	0	0	1	0	0	0	0	0	0	0	0	1	0
EG-001-01-002728	1	50	1	1	1	7	0	0	0	0	0	0	0	0	28	1	1	0	0	1	0	1	0	0	0	0	0	0	0	.	1	0	0	1	4	0	0	0	1	0	0	0	0	0	0	0	0	0	0
EG-001-01-002732	1	30	2	1	1	7	0	0	0	0	0	0	1	0	30	1	1	0	0	0	0	0	1	1	0	0	0	0	1	0	1	0	0	1	1	0	0	0	0	0	0	0	0	0	0	0	0	0	0
EG-001-01-002743	1	50	1	1	1	3	1	0	1	0	0	0	1	1	24	0	1	0	0	1	0	0	0	0	0	0	0	0	0	.	1	0	0	1	1	0	0	0	0	0	0	0	0	0	0	0	0	0	0
EG-001-01-002745	1	60	2	1	1	3	1	1	0	0	0	0	0	0	30	1	1	0	0	1	0	0	1	0	0	1	0	0	0	.	1	0	0	1	1	0	0	0	0	1	0	0	0	0	0	0	0	0	0
EG-001-01-002764	1	50	2	1	1	3	1	1	0	0	0	0	0	0	28	1	1	0	0	1	0	0	1	1	0	0	0	0	0	.	1	0	0	1	1	0	0	0	1	0	0	0	0	0	1	0	0	0	0
EG-001-01-002766	1	34	2	1	1	4	1	1	1	0	0	1	1	0	28	1	1	0	0	1	0	0	0	0	0	0	0	0	0	.	1	0	0	1	1	0	0	0	1	0	0	0	0	0	0	0	0	0	0
EG-001-01-002771	1	68	1	1	1	4	0	0	0	0	0	0	0	0	24	1	1	0	0	0	0	1	1	0	0	0	0	0	0	.	1	0	0	1	1	0	0	0	1	0	0	0	0	0	0	0	0	0	0
EG-001-01-002772	1	50	1	1	1	4	0	0	1	1	0	1	0	0	28	1	1	0	0	1	0	1	0	0	0	1	0	0	1	1	1	0	0	1	1	0	0	0	1	0	0	0	0	0	0	0	0	0	0
EG-001-01-002781	1	40	1	1	1	3	0	0	0	0	0	1	0	0	30	1	1	0	0	1	0	1	1	0	0	0	0	0	0	.	1	0	0	1	4	0	0	0	1	0	0	0	0	0	0	0	0	1	0
EG-001-01-002782	1	60	2	1	1	7	0	0	0	0	0	0	0	1	29	1	1	0	0	0	0	0	0	1	0	1	0	0	1	0	1	0	0	1	1	0	0	0	0	0	0	0	0	0	0	0	0	0	0
EG-001-01-002788	1	50	1	1	1	7	1	1	1	0	0	0	0	1	28	1	1	0	0	1	0	1	0	1	0	0	0	0	0	.	1	0	0	1	4	0	0	0	1	0	0	0	0	0	0	0	1	0	0
EG-001-01-002792	1	49	1	1	1	5	0	0	1	0	0	0	1	0	28	1	1	0	0	1	0	0	0	0	0	0	0	0	0	.	1	0	0	1	1	0	0	0	0	0	0	0	0	0	0	0	0	0	0
EG-001-01-002797	1	20	2	1	1	7	1	1	0	0	0	0	0	1	28	1	1	0	0	1	0	0	1	0	0	0	0	0	0	.	1	0	0	1	1	0	0	0	1	0	0	0	0	0	0	0	0	0	0
EG-001-01-002803	1	65	1	1	1	5	0	0	0	0	0	1	1	0	30	1	1	0	0	1	0	0	0	0	0	1	0	0	0	.	1	0	0	1	1	0	0	0	0	0	0	0	0	0	0	0	0	0	0
EG-001-01-002805	1	50	2	1	1	1	0	0	0	0	0	1	0	0	28	1	1	0	0	1	0	0	0	0	0	0	0	0	1	0	1	0	0	1	1	0	0	0	0	0	0	0	0	0	0	0	0	0	0
EG-001-01-002818	1	50	1	1	1	7	0	0	0	0	0	0	1	0	28	1	1	0	0	0	0	1	0	0	0	0	0	0	0	.	1	0	0	1	1	0	0	0	0	0	0	0	0	0	0	0	0	0	0
EG-001-01-002832	1	62	2	1	1	5	1	1	1	0	0	1	0	0	28	1	1	0	0	1	0	0	0	0	0	0	1	0	0	.	1	0	0	1	1	0	0	0	0	0	0	0	0	0	0	0	0	0	0
EG-001-01-002836	1	61	1	1	1	3	0	1	0	0	0	0	0	0	30	1	1	0	0	0	0	0	0	0	0	0	0	0	1	1	1	0	0	1	1	0	0	0	0	0	0	0	0	0	0	0	0	0	0
EG-001-01-002838	1	50	2	1	1	7	0	0	1	0	0	1	0	0	28	1	1	0	0	1	0	0	1	0	0	0	0	0	0	.	1	0	0	1	1	0	0	0	0	1	0	0	0	0	0	0	0	0	0
EG-001-01-002845	1	45	2	1	1	15	1	1	0	0	0	1	0	1	28	1	1	0	0	1	0	0	1	1	0	0	0	0	0	.	1	0	0	1	1	0	0	0	0	0	0	0	0	0	0	0	0	0	0
EG-001-01-002869	1	44	2	1	1	7	0	0	0	0	0	0	0	0	30	1	1	0	0	0	0	0	0	0	0	0	0	0	1	0	1	0	0	1	1	0	0	0	0	0	0	0	0	0	0	0	0	0	0
EG-001-01-002876	1	25	2	1	1	3	1	1	0	0	0	0	0	0	24	1	1	0	0	1	0	0	1	0	0	0	0	0	0	.	1	0	0	1	1	0	0	0	0	0	0	0	0	0	0	0	0	0	0
EG-001-01-900258	0	31	2	0	0	.	0	0	0	0	0	0	0	0	.	.	.	0	0	0	0	0	0	0	0	0	0	0	.	.	.	.	.	.	.	0	0	0	0	0	1	0	0	0	1	0	0	1	0
EG-001-01-900264	0	62	1	0	0	.	0	0	0	0	0	0	0	0	.	.	.	0	0	0	0	0	0	0	0	0	0	0	.	.	.	.	.	.	.	0	0	0	0	0	0	1	0	0	0	0	0	1	0
EG-001-01-900268	0	38	1	0	0	.	0	0	0	0	0	0	0	0	.	.	.	0	0	0	0	0	0	0	0	0	0	0	.	.	.	.	.	.	.	0	0	0	0	0	0	0	0	0	0	0	0	0	0
EG-001-01-900269	0	27	2	0	0	.	0	0	0	0	0	0	0	0	.	.	.	0	0	0	0	0	0	0	0	0	0	0	.	.	.	.	.	.	.	0	0	0	0	0	0	0	0	0	0	0	0	0	0
EG-001-01-900273	0	60	2	0	0	.	0	0	0	0	0	0	0	0	.	.	.	0	0	0	0	0	1	0	0	0	0	0	.	.	.	.	.	.	.	0	0	0	0	0	0	0	0	0	0	0	0	0	0
EG-001-01-900280	0	47	1	0	0	.	0	0	0	0	0	0	0	0	.	.	.	0	0	0	0	0	1	0	0	0	0	0	.	.	.	.	.	.	.	0	0	0	0	0	0	0	0	0	0	0	0	1	0
EG-001-01-900281	0	45	1	0	0	.	0	0	0	0	0	0	0	0	.	.	.	0	0	0	0	0	0	0	0	0	0	0	.	.	.	.	.	.	.	0	0	0	0	0	0	0	0	0	1	0	0	1	0
EG-001-01-900284	0	50	1	0	0	.	0	0	0	0	0	0	0	0	.	.	.	0	0	0	0	0	0	0	0	1	0	0	.	.	.	.	.	.	.	0	0	0	0	0	0	1	0	0	1	0	0	0	0
EG-001-01-900293	0	31	2	0	0	.	0	0	0	0	0	0	0	0	.	.	.	0	0	0	0	0	0	0	0	0	0	0	.	.	.	.	.	.	.	0	0	0	0	0	0	1	0	0	0	0	0	0	0
EG-001-01-900297	0	63	1	0	0	.	0	0	0	0	0	0	0	0	.	.	.	0	0	0	0	1	0	0	0	0	0	0	.	.	.	.	.	.	.	0	0	0	0	0	0	0	0	0	0	0	0	1	0
EG-001-01-900300	0	55	2	0	0	.	0	0	0	0	0	0	0	0	.	.	.	0	0	0	0	0	1	0	0	0	0	0	.	.	.	.	.	.	.	0	0	0	0	0	0	0	0	0	0	0	0	0	0
EG-001-01-900304	0	18	2	0	0	.	0	0	0	0	0	0	0	0	.	.	.	0	0	0	0	0	1	0	0	0	0	0	.	.	.	.	.	.	.	0	0	0	0	0	0	0	0	0	0	0	0	1	0
EG-001-01-900306	0	25	2	0	0	.	0	0	0	0	0	0	0	0	.	.	.	0	0	0	0	0	0	0	0	0	0	0	.	.	.	.	.	.	.	0	0	0	0	0	1	0	0	0	1	0	0	0	0
EG-001-01-900312	0	66	1	0	0	.	0	0	0	0	0	0	0	0	.	.	.	0	0	0	0	1	0	0	0	0	0	0	.	.	.	.	.	.	.	0	0	0	0	0	0	0	0	0	0	0	0	0	0
EG-001-01-900313	0	50	1	0	0	.	0	0	0	0	0	0	0	0	.	.	.	0	0	0	0	1	0	0	0	0	0	0	.	.	.	.	.	.	.	0	0	0	0	0	0	0	0	0	1	0	0	1	0
EG-001-01-900314	0	45	2	0	0	.	0	0	0	0	0	0	0	0	.	.	.	0	0	0	0	0	1	0	0	0	0	0	.	.	.	.	.	.	.	0	0	0	0	0	0	0	0	0	0	0	0	0	0
EG-001-01-900318	0	35	2	0	0	.	0	0	0	0	0	0	0	0	.	.	.	0	0	0	0	0	1	0	0	0	0	0	.	.	.	.	.	.	.	0	0	0	0	0	0	0	0	0	0	0	0	0	0
EG-001-01-900347	0	30	2	0	0	.	0	0	0	0	0	0	0	0	.	.	.	0	0	0	0	0	1	0	0	0	0	0	.	.	.	.	.	.	.	0	0	0	0	0	0	0	0	0	1	0	0	1	0
EG-001-01-900350	0	54	2	0	0	.	0	0	0	0	0	0	0	0	.	.	.	0	0	0	0	0	0	0	0	0	0	0	.	.	.	.	.	.	.	0	0	0	0	0	0	0	0	0	0	0	0	1	0
EG-001-01-900352	0	55	2	0	0	.	0	0	0	0	0	0	0	0	.	.	.	0	0	0	0	0	1	0	0	0	0	0	.	.	.	.	.	.	.	0	0	0	0	0	0	0	0	0	0	0	0	1	0
EG-001-01-900353	0	67	1	0	0	.	0	0	0	0	0	0	0	0	.	.	.	0	0	0	0	1	0	0	0	0	0	0	.	.	.	.	.	.	.	0	0	0	0	0	0	0	0	0	0	0	0	0	0
EG-001-01-900379	0	74	1	0	0	.	0	0	0	0	0	0	0	0	.	.	.	0	0	0	0	0	0	0	0	0	0	0	.	.	.	.	.	.	.	0	0	0	0	0	0	0	0	0	0	0	0	1	0
EG-001-01-900386	0	57	1	0	0	.	0	0	0	0	0	0	0	0	.	.	.	0	0	0	0	0	0	0	0	0	0	0	.	.	.	.	.	.	.	0	0	0	0	0	0	0	0	0	0	0	0	1	0
EG-001-01-900387	0	52	2	0	0	.	0	0	0	0	0	0	0	0	.	.	.	0	0	0	0	0	1	0	0	0	0	0	.	.	.	.	.	.	.	0	0	0	0	0	0	0	0	0	0	0	0	0	0
EG-001-01-900389	0	27	1	0	0	.	0	0	0	0	0	0	0	0	.	.	.	0	0	0	0	0	0	0	0	0	0	0	.	.	.	.	.	.	.	0	0	0	0	0	1	0	0	0	0	0	0	0	0
EG-001-01-900390	0	52	2	0	0	.	0	0	0	0	0	0	0	0	.	.	.	0	0	0	0	0	1	0	0	0	0	0	.	.	.	.	.	.	.	0	0	0	0	0	0	0	0	0	1	0	0	0	0
EG-001-01-900400	0	45	2	0	0	.	0	0	0	0	0	0	0	0	.	.	.	0	0	0	0	0	1	0	0	0	0	0	.	.	.	.	.	.	.	0	0	0	0	0	0	0	0	0	0	0	0	1	0
EG-001-01-900409	0	57	2	0	0	.	0	0	0	0	0	0	0	0	.	.	.	0	0	0	0	0	1	0	0	0	0	0	.	.	.	.	.	.	.	0	0	0	0	0	0	1	0	0	0	0	0	0	0
EG-001-01-900410	0	74	1	0	0	.	0	0	0	0	0	0	0	0	.	.	.	0	0	0	0	1	1	0	0	0	0	0	.	.	.	.	.	.	.	0	0	0	0	0	0	0	0	0	1	0	0	1	0
EG-001-01-900418	0	38	2	0	0	.	0	0	0	0	0	0	0	0	.	.	.	0	0	0	0	0	0	0	0	0	0	0	.	.	.	.	.	.	.	0	0	0	0	0	0	0	0	0	0	0	0	0	0
EG-001-01-900423	0	64	2	0	0	.	0	0	0	0	0	0	0	0	.	.	.	0	0	0	0	0	0	1	0	0	0	0	.	.	.	.	.	.	.	0	0	0	0	0	0	0	0	0	0	0	0	0	0
EG-001-01-900427	0	50	2	0	0	.	0	0	0	0	0	0	0	0	.	.	.	0	0	0	0	0	1	0	0	0	0	0	.	.	.	.	.	.	.	0	0	0	0	0	0	0	0	0	0	0	0	0	0
EG-001-01-900434	0	42	1	0	0	.	0	0	0	0	0	0	0	0	.	.	.	0	0	0	0	0	0	0	0	0	0	0	.	.	.	.	.	.	.	0	0	0	0	0	0	0	0	0	0	0	0	0	0
EG-001-01-900438	0	29	1	0	0	.	0	0	0	0	0	0	0	0	.	.	.	0	0	0	0	1	0	0	0	0	0	0	.	.	.	.	.	.	.	0	0	0	0	0	0	0	0	0	0	0	0	0	0
EG-001-01-900442	0	64	1	0	0	.	0	0	0	0	0	0	0	0	.	.	.	0	0	0	0	1	0	0	0	0	0	0	.	.	.	.	.	.	.	0	0	0	0	0	0	0	0	0	0	0	0	0	0
EG-001-01-900443	0	65	1	0	0	.	0	0	0	0	0	0	0	0	.	.	.	0	0	0	0	1	1	1	0	0	0	0	.	.	.	.	.	.	.	0	0	0	0	0	0	0	0	0	1	0	0	1	0
EG-001-01-900449	0	54	2	0	0	.	0	0	0	0	0	0	0	0	.	.	.	0	0	0	0	0	1	0	0	0	0	0	.	.	.	.	.	.	.	0	0	0	0	0	0	0	0	0	0	0	0	0	0
EG-001-01-900451	0	19	1	0	0	.	0	0	0	0	0	0	0	0	.	.	.	0	0	0	0	0	1	0	0	0	0	0	.	.	.	.	.	.	.	0	0	0	0	0	0	0	0	0	0	0	0	1	0
EG-001-01-900457	0	66	2	0	0	.	0	0	0	0	0	0	0	0	.	.	.	0	0	0	0	0	0	0	0	0	0	0	.	.	.	.	.	.	.	0	0	0	0	0	0	0	0	0	0	0	0	0	0
EG-001-01-900458	0	51	2	0	0	.	0	0	0	0	0	0	0	0	.	.	.	0	0	0	0	0	0	0	0	0	0	0	.	.	.	.	.	.	.	0	0	0	0	0	0	0	0	0	0	0	0	0	0
EG-001-01-900462	0	30	1	0	0	.	0	0	0	0	0	0	0	0	.	.	.	0	0	0	0	0	0	0	0	0	0	0	.	.	.	.	.	.	.	0	0	0	0	0	0	1	0	0	0	0	0	0	0
EG-001-01-900473	0	20	2	0	0	.	0	0	0	0	0	0	0	0	.	.	.	0	0	0	0	0	1	0	0	0	0	0	.	.	.	.	.	.	.	0	0	0	0	0	0	0	0	0	1	0	0	1	0
EG-001-01-900493	0	22	2	0	0	.	0	0	0	0	0	0	0	0	.	.	.	0	0	0	0	0	1	0	0	0	0	0	.	.	.	.	.	.	.	0	0	0	0	0	0	0	0	0	0	0	0	0	0
EG-001-01-900502	0	65	1	0	0	.	0	0	0	0	0	0	0	0	.	.	.	0	0	0	0	0	1	0	0	0	0	0	.	.	.	.	.	.	.	0	0	0	0	0	0	0	0	0	0	0	0	0	0
EG-001-01-900511	0	62	2	0	0	.	0	0	0	0	0	0	0	0	.	.	.	0	0	0	0	0	0	0	0	1	0	0	.	.	.	.	.	.	.	0	0	0	0	0	0	0	0	0	0	0	0	0	0
EG-001-01-900513	0	35	2	0	0	.	0	0	0	0	0	0	0	0	.	.	.	0	0	0	0	0	1	0	0	0	0	0	.	.	.	.	.	.	.	0	0	0	0	0	0	0	0	0	0	0	0	0	0
EG-001-01-900515	0	30	2	0	0	.	0	0	0	0	0	0	0	0	.	.	.	0	0	0	0	0	1	0	0	0	0	0	.	.	.	.	.	.	.	0	0	0	0	0	0	0	0	0	0	0	0	0	0
EG-001-01-900522	0	35	1	0	0	.	0	0	0	0	0	0	0	0	.	.	.	0	0	0	0	0	0	0	0	0	0	0	.	.	.	.	.	.	.	0	0	0	0	0	0	0	0	0	0	0	0	0	0
EG-001-01-900539	0	65	2	0	0	.	0	0	0	0	0	0	0	0	.	.	.	0	0	0	0	0	0	0	0	0	0	0	.	.	.	.	.	.	.	0	0	0	0	0	0	0	0	0	0	0	0	0	0
EG-001-01-900544	0	39	1	0	0	.	0	0	0	0	0	0	0	0	.	.	.	0	0	0	0	0	0	0	0	0	0	0	.	.	.	.	.	.	.	0	0	0	0	0	0	1	0	0	0	0	0	0	0
EG-001-01-900545	0	64	1	0	0	.	0	0	0	0	0	0	0	0	.	.	.	0	0	0	0	0	0	0	0	0	0	0	.	.	.	.	.	.	.	0	0	0	0	1	0	0	0	0	0	0	0	0	0
EG-001-01-900547	0	28	1	0	0	.	0	0	0	0	0	0	0	0	.	.	.	0	0	0	0	0	0	0	0	0	0	0	.	.	.	.	.	.	.	0	0	0	0	0	0	0	0	0	0	0	0	0	0
EG-001-01-900548	0	50	2	0	0	.	0	0	0	0	0	0	0	0	.	.	.	0	0	0	0	0	1	0	0	0	0	0	.	.	.	.	.	.	.	0	0	0	0	0	0	0	0	0	0	0	0	0	0
EG-001-01-900549	0	30	1	0	0	.	0	0	0	0	0	0	0	0	.	.	.	0	0	0	0	1	0	0	0	0	0	0	.	.	.	.	.	.	.	0	0	0	0	0	0	0	0	0	0	0	0	0	0
EG-001-01-900556	0	66	1	0	0	.	0	0	0	0	0	0	0	0	.	.	.	0	0	0	0	1	1	0	0	0	0	0	.	.	.	.	.	.	.	0	0	0	0	0	0	0	0	0	0	0	0	1	0
EG-001-01-900558	0	27	2	0	0	.	0	0	0	0	0	0	0	0	.	.	.	0	0	0	0	0	1	0	0	0	0	0	.	.	.	.	.	.	.	0	0	0	0	0	0	1	0	0	0	0	0	1	0
EG-001-01-900563	0	40	1	0	0	.	0	0	0	0	0	0	0	0	.	.	.	0	0	0	0	0	0	0	0	0	0	0	.	.	.	.	.	.	.	0	0	0	0	0	0	0	0	0	0	0	0	0	0
EG-001-01-900576	0	50	1	0	0	.	0	0	0	0	0	0	0	0	.	.	.	0	0	0	0	0	0	0	0	0	0	0	.	.	.	.	.	.	.	0	0	0	0	0	0	0	0	0	0	0	0	0	0
EG-001-01-900577	0	50	1	0	0	.	0	0	0	0	0	0	0	0	.	.	.	0	0	0	0	0	0	0	0	0	0	0	.	.	.	.	.	.	.	0	0	0	0	0	0	0	0	0	0	0	0	1	0
EG-001-01-900578	0	74	1	0	0	.	0	0	0	0	0	0	0	0	.	.	.	0	0	0	0	0	0	0	0	0	0	0	.	.	.	.	.	.	.	0	0	0	0	0	0	1	0	0	1	0	0	1	0
EG-001-01-900579	0	55	1	0	0	.	0	0	0	0	0	0	0	0	.	.	.	0	0	0	0	1	0	0	0	0	0	0	.	.	.	.	.	.	.	0	0	0	0	0	0	0	0	0	0	0	0	0	0
EG-001-01-900582	0	30	1	0	0	.	0	0	0	0	0	0	0	0	.	.	.	0	0	0	0	1	0	0	0	0	0	0	.	.	.	.	.	.	.	0	0	0	0	0	0	0	0	0	1	0	0	0	0
EG-001-01-900601	0	50	2	0	0	.	0	0	0	0	0	0	0	0	.	.	.	0	0	0	0	0	1	0	0	0	0	0	.	.	.	.	.	.	.	0	0	0	0	0	0	0	0	0	0	0	0	1	0
EG-001-01-900602	0	50	1	0	0	.	0	0	0	0	0	0	0	0	.	.	.	0	0	0	0	0	0	0	0	0	0	0	.	.	.	.	.	.	.	0	0	0	0	0	0	0	0	0	0	0	0	0	0
EG-001-01-900603	0	65	1	0	0	.	0	0	0	0	0	0	0	0	.	.	.	0	0	0	0	0	0	0	0	0	0	0	.	.	.	.	.	.	.	0	0	0	0	0	0	0	0	0	0	0	0	0	0
EG-001-01-900604	0	50	1	0	0	.	0	0	0	0	0	0	0	0	.	.	.	0	0	0	0	0	1	0	0	0	0	0	.	.	.	.	.	.	.	0	0	0	0	0	0	0	0	0	0	0	0	1	0
EG-001-01-900607	0	27	2	0	0	.	0	0	0	0	0	0	0	0	.	.	.	0	0	0	0	0	0	0	0	0	0	0	.	.	.	.	.	.	.	0	0	0	0	0	0	1	0	0	1	0	0	1	0
EG-001-01-900609	0	47	2	0	0	.	0	0	0	0	0	0	0	0	.	.	.	0	0	0	0	0	1	0	0	0	0	0	.	.	.	.	.	.	.	0	0	0	0	0	0	1	0	0	0	0	0	0	0
EG-001-01-900610	0	49	1	0	0	.	0	0	0	0	0	0	0	0	.	.	.	0	0	0	0	1	0	0	0	0	0	0	.	.	.	.	.	.	.	0	0	0	0	0	0	0	0	0	0	0	0	1	0
EG-001-01-900612	0	55	1	0	0	.	0	0	0	0	0	0	0	0	.	.	.	0	0	0	0	1	1	0	0	0	0	0	.	.	.	.	.	.	.	0	0	0	0	0	0	0	0	0	0	0	0	0	0
EG-001-01-900613	0	55	1	0	0	.	0	0	0	0	0	0	0	0	.	.	.	0	0	0	0	0	0	0	0	0	0	0	.	.	.	.	.	.	.	0	0	0	0	0	0	0	0	0	0	0	0	1	0
EG-001-01-900614	0	57	1	0	0	.	0	0	0	0	0	0	0	0	.	.	.	0	0	0	0	0	0	0	0	0	0	0	.	.	.	.	.	.	.	0	0	0	0	0	0	0	0	0	0	0	0	1	0
EG-001-02-001605	1	73	1	1	1	30	0	1	0	0	0	0	0	1	18	1	1	0	0	1	0	0	0	0	0	1	0	0	0	.	1	0	0	1	1	0	0	0	0	0	0	0	0	0	0	0	0	1	0
EG-001-02-001621	1	32	2	1	1	5	1	0	1	0	0	0	0	0	18	1	1	0	0	0	0	0	0	0	0	0	0	0	0	.	1	0	0	1	1	0	0	0	0	1	0	0	0	0	0	0	0	0	0
EG-001-02-001652	1	74	1	1	1	5	1	1	0	0	0	0	0	1	60	1	1	0	0	0	0	0	1	0	0	0	0	0	0	.	1	1	0	1	2	0	0	0	0	0	0	0	0	0	0	0	0	0	0
EG-001-02-001657	1	65	2	1	1	4	0	1	0	0	0	0	0	0	34	1	1	0	0	0	0	0	1	0	0	0	0	0	1	1	1	0	0	1	1	0	0	0	0	0	0	0	0	0	0	0	0	0	0
EG-001-02-001659	1	53	1	1	1	3	0	1	0	0	0	0	0	0	20	0	1	0	0	1	0	1	1	0	0	0	0	0	1	1	1	0	0	1	1	0	0	0	0	0	0	0	0	0	0	0	0	0	0
EG-001-02-001677	1	64	1	1	1	2	0	1	0	0	0	0	0	1	22	1	1	0	0	0	0	0	1	0	0	0	0	0	1	1	1	1	1	1	2	0	0	0	0	0	0	0	0	0	1	0	0	1	0
EG-001-02-001683	1	70	2	1	1	7	0	1	1	0	0	0	0	1	29	0	1	0	0	0	0	0	0	0	0	1	0	0	1	1	0	0	0	0	1	0	0	0	0	0	0	0	0	0	0	0	0	0	0
EG-001-02-001732	1	63	1	1	1	3	0	1	0	0	0	0	0	1	23	0	1	0	0	0	0	1	0	0	0	0	0	0	1	1	1	1	0	0	2	0	0	0	0	0	0	0	0	0	0	0	0	0	0
EG-001-02-001763	1	46	1	1	1	3	0	1	0	1	0	0	0	0	12	1	1	0	0	0	0	1	1	0	0	0	0	0	1	1	1	0	0	1	1	0	0	0	0	0	0	0	0	0	0	0	0	0	0
EG-001-02-001813	1	60	2	1	1	3	0	1	0	0	0	0	0	0	29	1	1	0	0	0	0	0	1	1	0	0	0	0	1	1	1	1	1	1	2	0	0	0	0	0	0	0	0	0	0	0	0	0	0
EG-001-02-001846	1	58	2	1	1	3	0	1	1	0	0	0	0	0	28	1	0	0	0	1	0	0	1	0	0	1	0	0	0	.	1	1	1	1	2	0	0	0	0	0	0	0	0	0	0	0	0	0	0
EG-001-02-900232	0	54	2	0	0	.	0	0	0	0	0	0	0	0	.	.	.	0	0	0	0	0	1	0	0	0	0	0	.	.	.	.	.	.	.	0	0	0	0	0	0	0	0	0	0	0	0	0	0
EG-001-02-900249	0	24	1	0	0	.	0	0	0	0	0	0	0	0	.	.	.	0	0	0	0	1	1	0	0	0	0	0	.	.	.	.	.	.	.	0	0	0	0	0	0	0	0	0	0	0	0	0	9
EG-001-02-900250	0	30	2	0	0	.	0	0	0	0	0	0	0	0	.	.	.	0	0	0	0	0	0	0	0	0	0	0	.	.	.	.	.	.	.	0	0	0	0	0	0	0	0	0	1	0	0	0	9
EG-001-02-900251	0	55	2	0	0	.	0	0	0	0	0	0	0	0	.	.	.	0	0	0	0	0	1	0	0	0	0	0	.	.	.	.	.	.	.	0	0	0	0	0	0	1	0	0	0	0	0	0	9
EG-001-02-900253	0	24	2	0	0	.	0	0	0	0	0	0	0	0	.	.	.	0	0	0	0	0	0	0	0	0	0	0	.	.	.	.	.	.	.	0	0	0	0	0	0	0	0	0	0	0	0	0	9
EG-001-02-900254	0	31	1	0	0	.	0	0	0	0	0	0	0	0	.	.	.	0	0	0	0	1	0	0	0	0	0	0	.	.	.	.	.	.	.	0	0	0	0	0	0	0	0	0	1	0	0	0	9
EG-001-02-900256	0	67	1	0	0	.	0	0	0	0	0	0	0	0	.	.	.	0	0	0	0	1	0	0	0	1	0	0	.	.	.	.	.	.	.	0	0	0	0	0	0	0	0	0	0	0	0	0	9
EG-001-02-900262	0	35	1	0	0	.	0	0	0	0	0	0	0	0	.	.	.	0	0	0	0	0	1	0	0	0	0	0	.	.	.	.	.	.	.	0	0	0	0	0	0	0	0	0	1	0	0	0	9
EG-001-02-900266	0	25	2	0	0	.	0	0	0	0	0	0	0	0	.	.	.	0	0	0	0	0	1	0	0	0	0	0	.	.	.	.	.	.	.	0	0	0	0	0	0	0	0	0	1	0	0	0	9
EG-001-02-900272	0	64	1	0	0	.	0	0	0	0	0	0	0	0	.	.	.	0	0	0	0	0	0	0	0	0	0	0	.	.	.	.	.	.	.	0	0	0	0	0	0	0	0	0	1	0	0	0	9
EG-001-02-900274	0	19	2	0	0	.	0	0	0	0	0	0	0	0	.	.	.	0	0	0	0	0	1	0	0	0	0	0	.	.	.	.	.	.	.	0	0	0	0	0	0	0	0	0	1	0	0	0	9
EG-001-02-900275	0	45	1	0	0	.	0	0	0	0	0	0	0	0	.	.	.	0	0	0	0	1	1	0	0	0	0	0	.	.	.	.	.	.	.	0	0	0	0	0	0	0	0	0	1	0	0	0	9
EG-001-02-900276	0	67	2	0	0	.	0	0	0	0	0	0	0	0	.	.	.	0	0	0	0	0	0	0	0	0	0	0	.	.	.	.	.	.	.	0	0	0	0	0	0	0	0	0	1	0	0	1	9
EG-001-02-900278	0	64	2	0	0	.	0	0	0	0	0	0	0	0	.	.	.	0	0	0	0	0	0	0	0	0	0	0	.	.	.	.	.	.	.	0	0	0	0	0	0	0	0	0	1	0	0	0	0
EG-001-02-900290	0	51	1	0	0	.	0	0	0	0	0	0	0	0	.	.	.	0	0	0	0	0	0	0	0	0	0	0	.	.	.	.	.	.	.	0	0	0	0	0	0	0	0	0	0	0	0	0	0
EG-001-02-900292	0	66	2	0	0	.	0	0	0	0	0	0	0	0	.	.	.	0	0	0	0	0	1	0	0	0	0	0	.	.	.	.	.	.	.	0	0	0	0	0	0	0	0	0	0	0	0	0	0
EG-001-02-900305	0	58	2	0	0	.	0	0	0	0	0	0	0	0	.	.	.	0	0	0	0	0	0	0	0	0	0	0	.	.	.	.	.	.	.	0	0	0	0	0	1	0	0	0	0	0	0	1	0
EG-001-02-900307	0	55	1	0	0	.	0	0	0	0	0	0	0	0	.	.	.	0	0	0	0	0	0	0	0	0	0	0	.	.	.	.	.	.	.	0	0	0	0	0	0	0	0	0	0	0	0	0	0
EG-001-02-900314	0	28	1	0	0	.	0	0	0	0	0	0	0	0	.	.	.	0	0	0	0	0	1	0	0	0	0	0	.	.	.	.	.	.	.	0	0	0	0	0	0	0	0	0	1	0	0	0	0
EG-001-02-900315	0	67	1	0	0	.	0	0	0	0	0	0	0	0	.	.	.	0	0	0	0	0	0	0	0	0	0	0	.	.	.	.	.	.	.	0	0	0	0	0	0	0	0	0	0	0	0	0	0
EG-001-02-900327	0	27	1	0	0	.	0	0	0	0	0	0	0	0	.	.	.	0	0	0	0	1	1	0	0	0	0	0	.	.	.	.	.	.	.	0	0	0	0	0	0	0	0	0	0	0	0	0	0
EG-001-02-900330	0	75	1	0	0	.	0	0	0	0	0	0	0	0	.	.	.	0	0	0	0	0	0	0	0	0	0	0	.	.	.	.	.	.	.	0	0	0	0	0	0	0	0	0	0	0	0	0	0
EG-001-02-900343	0	58	1	0	0	.	0	0	0	0	0	0	0	0	.	.	.	0	0	0	0	1	1	0	0	0	0	0	.	.	.	.	.	.	.	0	0	0	0	0	0	0	0	0	1	0	0	1	0
EG-001-02-900355	0	19	2	0	0	.	0	0	0	0	0	0	0	0	.	.	.	0	0	0	0	0	1	0	0	0	0	0	.	.	.	.	.	.	.	0	0	0	0	0	0	1	0	0	0	0	0	1	0
EG-001-02-900360	0	29	1	0	0	.	0	0	0	0	0	0	0	0	.	.	.	0	0	0	0	1	0	0	0	0	0	0	.	.	.	.	.	.	.	0	0	0	0	0	0	0	0	0	0	0	0	0	9
EG-001-02-900363	0	35	1	0	0	.	0	0	0	0	0	0	0	0	.	.	.	0	0	0	0	0	0	0	0	0	0	0	.	.	.	.	.	.	.	0	0	0	0	0	0	0	0	0	1	0	0	0	0
EG-001-02-900364	0	25	2	0	0	.	0	0	0	0	0	0	0	0	.	.	.	0	0	0	0	0	0	0	0	0	0	0	.	.	.	.	.	.	.	0	0	0	0	0	0	0	0	0	1	0	0	0	0
EG-001-02-900367	0	52	1	0	0	.	0	0	0	0	0	0	0	0	.	.	.	0	0	0	0	0	0	0	0	0	0	0	.	.	.	.	.	.	.	0	0	0	0	0	0	0	0	0	0	0	0	0	0
EG-001-02-900371	0	35	1	0	0	.	0	0	0	0	0	0	0	0	.	.	.	0	0	0	0	0	0	0	0	0	0	0	.	.	.	.	.	.	.	0	0	0	0	0	0	0	0	0	1	0	0	0	0
EG-001-02-900372	0	19	2	0	0	.	0	0	0	0	0	0	0	0	.	.	.	0	0	0	0	0	1	0	0	0	0	0	.	.	.	.	.	.	.	0	0	0	0	0	0	0	0	0	0	0	0	1	0
EG-001-02-900382	0	53	1	0	0	.	0	0	0	0	0	0	0	0	.	.	.	0	0	0	0	1	0	0	0	0	0	0	.	.	.	.	.	.	.	0	0	0	0	0	0	0	0	0	1	0	0	1	0
EG-001-02-900385	0	55	1	0	0	.	0	0	0	0	0	0	0	0	.	.	.	0	0	0	0	1	0	0	0	0	0	0	.	.	.	.	.	.	.	0	0	0	0	0	0	0	0	0	0	0	0	1	0
EG-001-02-900395	0	74	1	0	0	.	0	0	0	0	0	0	0	0	.	.	.	0	0	0	0	0	0	0	0	1	0	0	.	.	.	.	.	.	.	0	0	0	0	0	0	0	0	0	0	0	0	0	0
EG-001-02-900398	0	72	2	0	0	.	0	0	0	0	0	0	0	0	.	.	.	0	0	0	0	0	1	0	0	1	0	0	.	.	.	.	.	.	.	0	0	0	0	0	0	0	0	0	0	0	0	0	0
EG-001-02-900399	0	46	1	0	0	.	0	0	0	0	0	0	0	0	.	.	.	0	0	0	0	0	1	0	0	0	0	0	.	.	.	.	.	.	.	0	0	0	0	0	0	0	0	0	0	0	0	0	0
EG-001-02-900405	0	42	2	0	0	.	0	0	0	0	0	0	0	0	.	.	.	0	0	0	0	0	1	0	0	0	0	0	.	.	.	.	.	.	.	0	0	0	0	0	0	1	0	0	0	0	0	0	0
EG-001-02-900413	0	52	2	0	0	.	0	0	0	0	0	0	0	0	.	.	.	0	0	0	0	0	1	0	0	0	0	0	.	.	.	.	.	.	.	0	0	0	0	0	0	0	0	0	1	0	0	0	0
EG-001-02-900417	0	30	2	0	0	.	0	0	0	0	0	0	0	0	.	.	.	0	0	0	0	0	0	0	0	0	0	0	.	.	.	.	.	.	.	0	0	0	0	0	0	0	0	0	0	0	0	0	0
EG-001-02-900435	0	34	1	0	0	.	0	0	0	0	0	0	0	0	.	.	.	0	0	0	0	1	0	0	0	0	0	0	.	.	.	.	.	.	.	0	0	0	0	0	0	0	0	0	0	0	0	0	0
EG-001-02-900436	0	65	1	0	0	.	0	0	0	0	0	0	0	0	.	.	.	0	0	0	0	1	1	0	0	0	0	0	.	.	.	.	.	.	.	0	0	0	0	0	0	0	0	0	0	0	0	0	0
EG-001-02-900444	0	67	1	0	0	.	0	0	0	0	0	0	0	0	.	.	.	0	0	0	0	0	0	0	0	0	0	0	.	.	.	.	.	.	.	0	0	0	0	0	0	0	0	0	0	0	0	1	0
EG-001-02-900445	0	51	2	0	0	.	0	0	0	0	0	0	0	0	.	.	.	0	0	0	0	0	1	0	0	1	0	0	.	.	.	.	.	.	.	0	0	0	0	0	0	0	0	0	1	0	0	1	0
EG-001-02-900456	0	55	2	0	0	.	0	0	0	0	0	0	0	0	.	.	.	0	0	0	0	0	1	0	0	1	0	0	.	.	.	.	.	.	.	1	0	0	0	0	0	0	0	0	0	0	0	1	0
EG-001-02-900464	0	28	1	0	0	.	0	0	0	0	0	0	0	0	.	.	.	0	0	0	0	1	1	0	0	0	0	0	.	.	.	.	.	.	.	0	0	0	0	0	0	1	0	0	0	0	0	0	0
EG-001-02-900465	0	52	1	0	0	.	0	0	0	0	0	0	0	0	.	.	.	0	0	0	0	1	0	0	0	0	0	0	.	.	.	.	.	.	.	0	0	0	0	0	0	0	0	0	1	0	0	1	9
EG-001-02-900473	0	54	1	0	0	.	0	0	0	0	0	0	0	0	.	.	.	0	0	0	0	1	1	0	0	0	0	0	.	.	.	.	.	.	.	0	0	0	0	0	0	0	0	0	0	0	0	0	9
EG-001-02-900480	0	45	1	0	0	.	0	0	0	0	0	0	0	0	.	.	.	0	0	0	0	1	0	0	0	0	0	0	.	.	.	.	.	.	.	0	0	0	0	0	0	0	0	0	0	0	0	1	9
EG-001-02-900482	0	43	1	0	0	.	0	0	0	0	0	0	0	0	.	.	.	0	0	0	0	1	0	0	0	0	0	0	.	.	.	.	.	.	.	0	0	0	0	0	0	0	0	0	0	0	0	0	9
EG-001-02-900489	0	66	2	0	0	.	0	0	0	0	0	0	0	0	.	.	.	0	0	0	0	0	0	0	0	1	0	0	.	.	.	.	.	.	.	0	0	0	0	0	0	0	0	0	0	0	0	0	9
EG-001-02-900510	0	29	2	0	0	.	0	0	0	0	0	0	0	0	.	.	.	0	0	0	0	0	1	0	0	0	0	0	.	.	.	.	.	.	.	0	0	0	0	0	0	0	1	0	1	0	0	0	9
EG-001-02-900514	0	29	2	0	0	.	0	0	0	0	0	0	0	0	.	.	.	0	0	0	0	0	0	0	0	0	0	0	.	.	.	.	.	.	.	0	0	0	0	0	0	0	0	0	0	0	0	0	0
EG-001-02-900520	0	26	1	0	0	.	0	0	0	0	0	0	0	0	.	.	.	0	0	0	0	1	0	0	0	0	0	0	.	.	.	.	.	.	.	0	0	0	0	0	0	0	0	0	0	0	0	0	0
EG-001-02-900523	0	60	2	0	0	.	0	0	0	0	0	0	0	0	.	.	.	0	0	0	0	0	1	0	0	0	0	0	.	.	.	.	.	.	.	0	0	0	0	0	0	0	0	0	0	0	0	0	0
EG-001-02-900525	0	44	2	0	0	.	0	0	0	0	0	0	0	0	.	.	.	0	0	0	0	0	1	0	0	0	0	0	.	.	.	.	.	.	.	0	0	0	0	0	0	0	0	0	0	0	0	0	0
EG-001-02-900527	0	42	1	0	0	.	0	0	0	0	0	0	0	0	.	.	.	0	0	0	0	1	0	0	0	0	0	0	.	.	.	.	.	.	.	0	0	0	0	0	0	0	0	0	0	0	0	0	0
EG-001-02-900528	0	55	1	0	0	.	0	0	0	0	0	0	0	0	.	.	.	0	0	0	0	0	0	0	0	0	0	0	.	.	.	.	.	.	.	0	0	0	0	0	0	0	0	0	0	0	0	0	0
EG-001-02-900533	0	43	1	0	0	.	0	0	0	0	0	0	0	0	.	.	.	0	0	0	0	1	0	0	0	0	0	0	.	.	.	.	.	.	.	0	0	0	0	0	0	0	0	0	0	0	0	0	0
EG-001-02-900534	0	55	1	0	0	.	0	0	0	0	0	0	0	0	.	.	.	0	0	0	0	0	0	0	0	0	0	0	.	.	.	.	.	.	.	0	0	0	0	0	0	0	0	0	0	0	0	0	0
EG-001-02-900548	0	24	2	0	0	.	0	0	0	0	0	0	0	0	.	.	.	0	0	0	0	0	1	0	0	0	0	0	.	.	.	.	.	.	.	0	0	0	0	0	0	0	0	0	0	0	0	0	0
EG-001-02-900550	0	52	2	0	0	.	0	0	0	0	0	0	0	0	.	.	.	0	0	0	0	0	1	0	0	0	0	0	.	.	.	.	.	.	.	0	0	0	0	0	0	0	0	0	0	0	0	0	0
EG-001-02-900551	0	20	2	0	0	.	0	0	0	0	0	0	0	0	.	.	.	0	0	0	0	0	1	0	0	0	0	0	.	.	.	.	.	.	.	0	0	0	0	0	0	0	0	0	0	0	0	0	0
EG-001-02-900552	0	42	1	0	0	.	0	0	0	0	0	0	0	0	.	.	.	0	0	0	0	1	1	0	0	0	0	0	.	.	.	.	.	.	.	0	0	0	0	0	0	0	0	0	0	0	0	0	0
EG-001-02-900554	0	50	2	0	0	.	0	0	0	0	0	0	0	0	.	.	.	0	0	0	0	0	0	0	0	0	0	0	.	.	.	.	.	.	.	0	9	0	0	0	0	0	0	0	0	0	0	0	9
EG-001-02-900557	0	67	2	0	0	.	0	0	0	0	0	0	0	0	.	.	.	0	0	0	0	0	1	0	0	0	0	0	.	.	.	.	.	.	.	0	9	0	0	0	0	0	0	0	1	0	0	0	9
EG-001-02-900558	0	60	2	0	0	.	0	0	0	0	0	0	0	0	.	.	.	0	0	0	0	0	0	0	0	0	0	0	.	.	.	.	.	.	.	0	9	0	0	0	0	0	0	0	0	0	0	0	9
EG-001-02-900561	0	18	2	0	0	.	0	0	0	0	0	0	0	0	.	.	.	0	0	0	0	0	0	0	0	0	0	0	.	.	.	.	.	.	.	0	9	0	0	0	0	0	0	0	1	0	0	1	9
EG-001-02-900562	0	45	1	0	0	.	0	0	0	0	0	0	0	0	.	.	.	0	0	0	0	1	0	0	0	0	0	0	.	.	.	.	.	.	.	0	9	0	0	0	0	0	0	0	1	0	0	0	9
EG-001-02-900563	0	32	1	0	0	.	0	0	0	0	0	0	0	0	.	.	.	0	0	0	0	1	0	0	0	0	0	0	.	.	.	.	.	.	.	0	9	0	0	0	0	0	0	0	1	0	0	0	9
EG-001-02-900570	0	66	1	0	0	.	0	0	0	0	0	0	0	0	.	.	.	0	0	0	0	0	0	0	0	1	0	0	.	.	.	.	.	.	.	0	0	0	0	0	0	0	0	0	1	0	0	1	0
EG-001-03-008486	1	38	1	1	1	.	1	0	0	0	0	0	0	0	25	1	1	0	0	0	0	0	0	0	0	0	0	0	1	1	1	0	0	1	1	0	0	0	0	0	0	0	0	0	1	0	0	1	0
EG-001-03-008493	1	24	2	1	1	5	0	0	0	0	0	0	0	0	20	0	0	0	0	0	0	0	0	0	0	0	0	0	1	1	1	0	0	1	1	0	0	0	0	0	0	0	0	0	0	0	0	0	0
EG-001-03-008497	1	22	2	1	1	.	0	0	0	0	0	0	0	0	25	1	0	0	0	0	0	0	0	0	0	0	0	0	1	0	1	0	0	1	1	0	0	0	0	0	0	0	0	0	0	0	0	0	0
EG-001-03-008504	1	60	1	1	1	3	0	0	0	0	0	0	0	0	20	0	1	0	0	0	0	1	0	0	0	0	0	0	0	.	1	0	0	1	1	9	9	9	9	9	9	9	9	9	9	9	9	1	9
EG-001-03-008506	1	20	2	1	1	7	0	0	0	0	0	1	0	0	18	0	0	0	0	0	0	0	1	0	0	0	0	0	0	.	1	0	0	1	1	0	0	0	1	0	0	0	0	0	0	0	0	1	0
EG-001-03-008507	1	50	1	1	1	2	0	0	0	0	0	0	0	1	25	0	1	0	0	0	0	0	0	0	0	0	0	0	1	1	1	0	0	1	1	0	0	0	0	0	0	0	0	0	0	0	0	0	0
EG-001-03-008516	1	32	1	1	1	6	1	0	0	0	0	0	0	1	25	1	1	0	0	1	0	0	0	0	0	0	0	0	0	.	1	0	0	1	1	0	0	0	1	0	0	0	0	0	0	0	0	0	0
EG-001-03-008517	1	50	1	1	1	7	1	0	0	0	0	0	0	1	18	1	1	0	0	1	0	0	0	0	0	0	0	0	1	0	1	0	0	1	1	0	0	0	0	0	0	0	0	0	1	0	0	1	0
EG-001-03-008524	1	42	2	1	1	7	1	0	0	0	0	0	0	1	20	1	1	0	0	1	0	0	1	0	0	0	0	0	1	0	1	0	0	1	1	0	0	0	0	0	0	0	0	0	0	0	0	0	0
EG-001-03-008525	1	43	1	1	1	4	1	1	1	0	0	1	0	1	20	1	1	0	0	1	0	0	0	0	0	0	0	0	1	0	1	0	0	1	1	0	0	0	1	0	0	0	0	0	0	0	0	0	0
EG-001-03-008533	1	45	2	1	1	7	1	0	0	0	0	0	0	0	20	1	1	0	0	1	0	0	0	0	0	0	0	0	1	0	1	0	0	1	1	0	0	0	1	0	0	0	0	0	0	0	0	0	0
EG-001-03-008546	1	45	2	1	1	4	0	0	1	0	0	0	0	0	19	1	0	0	0	1	0	0	0	0	0	0	0	0	0	.	1	0	0	1	1	0	0	0	1	0	0	0	0	0	0	0	0	0	0
EG-001-03-008548	1	24	2	1	1	3	0	0	0	0	0	0	0	0	25	1	1	0	0	1	0	0	1	0	0	0	0	0	1	0	0	0	0	1	1	0	0	0	1	0	0	0	0	0	0	0	0	0	9
EG-001-03-008549	1	31	2	1	1	8	0	0	0	0	0	0	0	0	18	1	0	0	0	1	0	0	1	0	0	0	0	0	0	.	1	0	0	1	1	0	0	0	1	0	0	0	0	0	0	0	0	0	0
EG-001-03-008550	1	32	2	1	1	6	0	0	0	0	0	1	0	0	18	1	1	0	0	1	0	0	0	0	0	0	0	0	1	0	1	0	0	1	1	0	0	0	1	0	0	0	0	0	0	0	0	0	0
EG-001-03-008570	1	72	1	1	1	3	0	0	0	0	0	0	0	0	19	1	1	0	0	1	0	1	1	0	0	1	0	0	1	0	1	0	0	1	1	0	0	0	0	0	0	0	0	0	0	0	0	0	0
EG-001-03-008572	1	70	2	1	1	5	1	0	0	0	0	1	0	1	45	1	1	0	0	1	0	0	0	0	0	0	0	0	0	.	1	0	0	1	1	0	0	0	0	0	0	0	0	0	0	0	1	0	0
EG-001-03-008574	1	39	1	1	1	3	0	0	0	0	0	0	0	1	19	1	0	0	0	0	0	0	0	0	0	0	0	0	1	0	1	0	0	1	1	0	0	0	1	0	0	0	0	0	0	0	0	0	0
EG-001-03-008576	1	40	1	1	1	4	1	1	0	0	0	0	0	1	25	1	1	0	0	1	0	1	0	0	0	0	0	0	1	0	1	0	0	1	1	0	0	0	0	1	0	0	0	0	0	0	0	0	9
EG-001-03-008591	1	32	2	1	1	7	1	0	0	0	0	1	0	0	44	1	1	0	0	1	0	0	1	0	0	0	0	0	0	.	1	0	0	1	3	0	0	0	1	0	0	0	0	0	0	0	0	0	0
EG-001-03-008593	1	40	2	1	1	15	1	0	0	0	0	1	0	1	25	1	0	0	0	1	0	0	0	0	0	0	0	0	1	0	1	0	0	1	1	0	0	0	1	0	0	0	0	0	0	0	0	0	0
EG-001-03-008598	1	34	1	1	1	4	1	0	0	0	0	1	0	1	19	0	0	0	0	1	0	1	1	0	0	0	0	0	1	0	1	0	0	1	1	0	0	0	1	0	0	0	0	0	0	0	0	0	0
EG-001-03-008607	1	64	1	1	1	4	1	1	0	0	0	0	0	1	18	1	1	0	0	1	0	0	0	0	0	0	0	0	1	0	1	0	0	1	3	0	0	0	0	0	0	0	0	0	0	0	0	0	0
EG-001-03-008608	1	40	2	1	1	4	1	1	0	0	0	1	0	1	25	1	1	0	0	1	0	0	1	0	0	0	0	0	1	0	1	0	0	1	1	0	0	0	0	1	0	0	0	0	0	0	0	0	9
EG-001-03-008610	1	45	2	1	1	2	0	0	0	0	0	0	0	0	20	1	0	0	0	0	0	0	1	0	0	0	0	0	1	0	1	0	0	1	1	0	0	0	1	0	0	0	0	0	0	0	0	0	0
EG-001-03-008614	1	35	2	1	1	4	0	0	0	0	0	0	0	0	18	1	1	0	0	1	0	0	0	0	0	0	0	0	1	0	1	0	0	1	1	0	0	0	0	0	0	0	0	0	0	0	0	0	9
EG-001-03-008616	1	19	2	1	1	5	1	0	0	0	0	0	0	0	22	1	1	0	0	0	0	0	1	0	0	0	0	0	1	0	1	0	0	1	1	0	0	0	1	0	0	0	0	0	0	0	0	0	0
EG-001-03-008619	1	54	2	1	1	5	0	0	0	0	0	1	0	0	18	1	0	0	0	1	0	0	0	0	0	0	0	0	1	0	1	0	0	1	4	0	0	0	0	1	0	0	0	0	1	0	0	0	0
EG-001-03-008620	1	27	1	1	1	3	0	0	1	0	0	1	0	0	18	0	0	0	0	0	0	1	0	0	0	0	0	0	1	0	1	0	0	1	1	0	0	0	0	0	0	0	0	0	0	0	0	0	0
EG-001-03-008623	1	27	1	1	1	4	0	0	0	0	0	0	0	0	19	0	0	0	0	0	0	0	0	0	0	0	0	0	1	0	1	0	0	1	1	0	0	0	1	0	0	0	0	0	0	0	0	1	0
EG-001-03-008625	1	50	1	1	1	15	1	0	1	0	0	1	0	1	20	1	1	0	0	1	0	1	1	0	0	0	0	0	1	0	1	0	0	1	1	0	0	0	0	0	0	0	0	0	0	0	0	0	9
EG-001-03-008627	1	29	1	1	1	2	1	0	0	0	0	1	0	0	20	1	1	0	0	0	0	1	1	0	0	0	0	0	0	.	1	0	0	1	1	0	0	0	0	0	0	0	0	0	0	0	0	0	0
EG-001-03-008634	1	45	2	1	1	3	0	1	0	0	0	0	0	1	40	1	1	0	0	1	0	0	0	0	0	0	0	0	1	0	1	0	0	1	3	0	0	0	0	0	0	0	0	0	0	0	1	0	0
EG-001-03-008635	1	30	2	1	1	7	0	0	0	0	0	0	0	0	19	0	1	0	0	1	0	0	1	0	0	0	0	0	0	.	1	0	0	1	1	0	0	0	0	0	0	0	0	0	0	0	0	0	0
EG-001-03-008637	1	50	1	1	1	4	0	0	0	0	0	1	0	0	18	0	1	0	0	1	0	0	0	0	0	0	0	0	1	0	1	0	0	1	1	0	0	0	0	0	0	0	1	0	0	0	0	0	0
EG-001-03-008653	1	38	1	1	1	7	1	0	1	0	0	1	0	0	42	1	1	0	0	1	0	1	0	0	0	0	0	0	1	0	1	0	0	1	1	0	0	0	0	1	0	0	0	0	0	0	0	0	0
EG-001-03-008655	1	42	1	1	1	2	1	0	0	0	0	1	0	0	42	1	1	0	0	1	0	0	0	0	0	0	0	0	1	0	1	0	0	1	1	0	0	0	0	0	0	0	0	0	0	0	0	0	0
EG-001-03-008656	1	51	2	1	1	2	0	1	0	0	0	0	0	1	29	1	1	0	0	0	0	0	1	0	0	1	0	0	1	0	1	0	0	1	1	0	0	0	0	0	0	0	0	0	0	0	0	0	0
EG-001-03-008657	1	51	1	1	1	7	0	0	0	0	0	0	0	1	20	0	1	0	0	1	0	0	0	0	0	0	0	0	1	0	1	0	0	1	1	0	1	0	1	0	0	0	0	0	0	0	0	0	0
EG-001-03-008658	1	65	1	1	1	7	0	0	0	0	0	0	0	1	20	0	1	0	0	1	1	1	1	0	0	0	0	0	1	0	1	0	0	1	1	0	0	0	0	1	0	0	0	0	0	0	0	0	9
EG-001-03-008666	1	32	2	1	1	4	0	0	1	0	0	1	0	1	24	0	1	0	0	1	0	0	1	0	0	0	0	0	1	0	1	0	0	1	1	0	0	0	0	0	0	0	0	0	1	0	0	0	0
EG-001-03-008671	1	55	1	1	1	3	0	0	1	0	0	0	0	1	20	1	1	0	0	0	0	0	0	0	0	0	0	0	1	0	1	0	0	1	1	0	0	0	1	0	0	0	0	0	0	0	0	0	0
EG-001-03-008673	1	24	2	1	1	7	0	1	1	1	0	1	0	0	20	1	0	0	0	0	0	0	1	0	0	0	0	0	1	0	1	0	0	1	1	0	0	0	0	0	0	0	0	0	1	0	0	1	0
EG-001-03-008675	1	52	2	1	1	7	0	1	1	0	0	1	1	1	18	1	0	0	0	1	0	0	0	0	0	0	0	0	0	.	1	0	0	1	1	0	0	0	0	0	0	0	0	0	0	0	0	0	0
EG-001-03-008677	1	24	2	1	1	6	0	0	0	0	0	1	0	0	25	1	0	0	0	1	0	0	1	0	0	0	0	0	1	0	1	0	0	1	1	0	0	0	0	0	0	0	0	0	0	0	0	0	9
EG-001-03-008685	1	24	2	1	1	7	1	0	0	0	0	0	0	1	18	0	1	0	0	1	0	0	1	0	0	0	0	0	1	0	1	0	0	1	1	0	0	0	0	0	0	0	0	0	0	0	0	0	0
EG-001-03-008710	1	60	1	1	1	2	0	0	0	0	0	1	0	0	18	1	1	0	0	1	0	0	1	0	0	0	0	0	1	0	1	0	0	1	1	0	0	0	1	0	0	0	0	0	0	0	0	0	9
EG-001-03-008711	1	29	2	1	1	7	0	0	0	0	0	1	0	0	18	0	1	0	0	1	0	0	1	0	0	0	0	0	1	0	1	0	0	1	1	0	0	0	0	0	0	0	0	0	0	0	0	0	9
EG-001-03-008712	1	25	2	1	1	2	0	0	0	0	0	1	0	0	18	0	0	0	0	1	0	0	0	0	0	0	0	0	1	0	0	0	0	1	1	0	0	0	0	0	0	0	0	0	0	0	0	0	0
EG-001-03-008713	1	50	2	1	1	6	1	0	0	0	0	1	0	1	25	1	1	0	0	0	0	0	1	0	0	0	0	0	1	0	1	0	0	1	1	0	0	0	0	0	0	0	1	0	0	0	0	1	9
EG-001-03-008724	1	24	2	1	1	4	1	0	0	0	0	1	0	0	25	1	1	0	0	0	0	0	1	0	0	0	0	0	1	0	1	0	0	1	4	0	0	0	0	0	0	0	0	0	0	0	0	0	0
EG-001-03-008726	1	55	1	1	1	7	1	0	0	0	0	1	0	1	32	0	1	0	0	1	0	0	0	0	0	0	0	0	1	0	1	0	0	1	1	0	0	0	0	0	0	0	0	0	0	0	0	0	0
EG-001-03-008729	1	58	1	1	1	4	0	0	0	0	0	1	0	0	18	0	0	0	0	1	0	1	0	0	0	0	0	0	1	1	0	0	0	1	1	0	0	0	1	0	0	0	0	0	0	0	0	0	0
EG-001-03-008737	1	25	2	1	1	4	0	0	0	0	0	1	0	0	19	1	0	0	0	0	0	0	1	0	0	0	0	0	0	.	1	0	0	1	1	0	0	0	0	0	0	0	0	0	0	0	0	0	0
EG-001-03-008743	1	60	1	1	1	7	0	0	0	0	0	0	0	0	19	1	1	0	0	0	0	0	0	1	0	0	0	0	1	1	1	0	0	1	1	0	0	0	0	0	0	0	0	0	0	0	0	0	0
EG-001-03-008744	1	54	2	1	1	5	0	0	0	0	0	1	1	0	19	1	1	0	0	1	0	0	1	1	0	0	0	0	1	1	1	0	0	1	1	0	0	0	1	0	0	0	0	0	0	0	0	0	0
EG-001-03-008748	1	52	2	1	1	4	0	0	0	0	0	0	0	0	20	1	1	0	0	0	0	0	0	0	0	0	0	0	1	0	1	0	0	1	1	0	0	0	0	1	0	0	0	0	0	0	0	0	0
EG-001-03-008755	1	40	2	1	1	7	0	0	0	0	0	1	0	0	18	1	1	0	0	1	0	0	1	1	0	0	0	0	1	1	1	0	0	1	1	0	0	0	0	0	0	0	0	0	0	0	0	1	0
EG-001-03-008760	1	50	2	1	1	4	0	0	0	0	0	1	0	0	18	1	1	0	0	0	0	0	1	0	0	0	0	0	1	1	1	0	0	1	1	0	0	0	0	0	0	0	0	0	1	0	0	0	0
EG-001-03-008761	1	55	1	1	1	7	0	0	0	0	0	0	0	1	20	1	1	0	0	1	0	1	1	0	0	0	0	0	1	0	1	0	0	1	1	0	0	0	0	0	0	0	0	0	0	0	0	0	9
EG-001-03-008767	1	60	1	1	1	7	0	0	0	0	0	0	0	0	20	0	0	0	0	0	0	0	1	0	0	0	0	0	1	0	1	0	0	1	1	0	0	0	0	0	0	0	0	0	0	0	0	0	0
EG-001-03-008770	1	63	1	1	1	3	0	0	0	0	0	0	0	0	18	0	0	0	0	0	0	1	1	0	0	0	0	0	0	.	1	0	0	1	4	0	0	0	0	0	0	0	0	0	0	0	0	0	0
EG-001-03-008778	1	35	2	1	1	4	1	0	0	0	1	0	0	1	25	1	1	0	0	0	0	0	0	0	0	0	0	0	0	.	1	0	0	1	1	0	0	0	0	0	0	0	0	0	0	0	0	0	0
EG-001-03-008780	1	40	1	1	1	5	1	0	0	0	0	0	0	1	19	1	1	0	0	1	0	1	1	0	0	0	0	0	1	0	1	0	0	1	1	0	0	0	0	0	0	0	0	0	0	0	0	0	0
EG-001-03-008786	1	32	2	1	1	2	1	0	1	0	0	1	0	0	18	1	1	0	0	1	0	0	1	0	0	0	0	0	1	0	1	0	0	1	4	0	0	0	1	0	0	0	0	0	0	0	0	0	0
EG-001-03-008787	1	26	1	1	1	4	1	0	0	0	0	1	1	0	18	1	1	0	0	1	0	0	1	0	0	0	0	0	1	0	1	0	0	1	1	0	0	0	1	0	0	0	0	0	0	0	0	0	0
EG-001-03-008810	1	75	1	1	1	3	0	0	0	0	0	1	0	1	19	0	1	0	0	1	0	0	0	0	0	0	0	0	1	0	1	0	0	1	1	0	0	0	0	1	0	0	0	0	0	0	0	0	0
EG-001-03-008813	1	55	2	1	1	7	0	0	0	0	0	1	0	1	30	0	1	0	0	1	0	0	1	0	0	1	0	0	1	0	1	0	0	1	1	0	0	0	1	0	0	0	0	0	0	0	0	0	0
EG-001-03-008832	1	50	2	1	1	4	1	0	0	0	0	0	0	0	22	1	1	0	0	1	0	0	0	0	0	0	0	0	1	0	1	0	0	1	1	0	0	0	0	1	0	0	0	0	0	0	0	0	0
EG-001-03-008834	1	20	2	1	1	6	1	0	1	0	0	0	1	0	28	1	1	0	0	1	0	0	1	0	0	0	0	0	1	1	1	0	0	1	1	0	0	0	0	0	0	0	0	0	0	0	0	0	0
EG-001-03-008842	1	25	2	1	1	4	0	0	1	0	0	1	0	0	18	1	0	0	0	1	0	0	1	0	0	0	0	0	1	0	1	0	0	1	1	0	0	0	0	0	0	0	0	0	0	0	0	0	0
EG-001-03-008846	1	45	1	1	1	3	1	1	1	0	0	1	0	1	28	1	1	0	0	0	0	0	0	0	0	0	0	0	1	0	1	0	0	1	1	0	0	0	0	1	0	0	0	0	0	0	0	1	0
EG-001-03-008850	1	70	1	1	1	3	1	0	1	0	0	0	0	0	28	0	1	0	0	1	0	0	0	0	0	0	0	0	1	0	1	0	0	1	3	0	0	0	0	0	0	0	0	0	0	0	0	0	0
EG-001-03-008854	1	39	1	1	1	5	0	0	0	0	0	1	0	0	30	0	1	0	0	1	0	1	0	0	0	0	0	0	1	0	1	0	0	1	1	0	0	0	0	0	0	0	0	0	0	0	0	0	0
EG-001-03-008864	1	38	2	1	1	4	1	0	0	1	0	1	0	0	25	0	1	0	0	1	0	0	1	0	0	0	0	0	1	0	1	0	0	1	1	0	0	0	0	0	0	0	1	0	0	0	0	0	0
EG-001-03-008865	1	62	2	1	1	1	1	0	0	0	0	0	0	1	18	1	0	0	0	1	0	0	1	0	0	0	0	0	1	0	1	0	0	1	3	0	0	0	0	0	0	0	0	0	0	0	0	0	0
EG-001-03-008868	1	32	2	1	1	7	0	0	0	0	0	0	0	0	20	1	0	0	0	1	0	0	1	0	0	0	0	0	1	0	1	0	0	1	1	0	0	0	0	0	0	0	0	0	0	0	0	0	0
EG-001-03-008870	1	50	2	1	1	3	0	0	0	0	0	0	0	0	20	1	0	0	0	1	0	0	0	0	0	0	0	0	1	0	1	0	0	1	1	0	0	0	0	1	0	0	0	0	1	0	0	0	0
EG-001-03-008872	1	57	2	1	1	3	0	0	0	0	0	1	0	0	18	1	0	0	0	1	0	0	0	0	0	0	0	0	1	0	1	0	0	1	3	0	0	0	0	0	0	0	0	0	0	0	0	0	0
EG-001-03-008877	1	20	2	1	1	7	0	0	1	0	0	1	0	0	19	1	0	0	0	1	0	0	1	0	0	0	0	0	1	0	1	0	0	1	1	0	0	0	0	0	0	0	0	0	0	0	0	0	0
EG-001-03-008879	1	52	1	1	1	7	1	1	0	0	0	0	0	1	25	0	1	0	0	1	0	0	0	0	0	0	0	0	1	0	1	0	0	1	1	0	0	0	0	0	0	0	0	0	0	0	0	0	0
EG-001-03-008883	1	45	1	1	1	3	1	0	1	0	0	1	0	0	18	1	1	0	0	1	0	1	0	0	0	0	0	0	1	0	1	0	0	1	1	0	0	0	1	0	0	0	0	0	0	0	0	0	0
EG-001-03-008887	1	45	2	1	1	4	1	0	0	0	0	0	0	1	25	1	1	0	0	0	0	0	1	0	0	0	0	0	1	0	1	0	0	1	1	0	0	0	0	0	0	0	0	0	0	0	0	0	0
EG-001-03-008888	1	45	2	1	1	4	1	1	0	0	0	0	0	1	20	1	1	0	0	1	0	0	1	0	0	0	0	0	1	0	1	0	0	1	1	0	0	0	0	0	0	0	0	0	0	0	0	0	0
EG-001-03-008893	1	50	2	1	1	2	1	0	1	0	0	0	0	1	19	1	1	0	0	0	0	0	0	0	0	1	0	0	1	0	1	0	0	1	4	0	0	0	0	0	0	0	0	0	0	0	0	0	0
EG-001-03-008899	1	60	1	1	1	6	0	0	0	0	0	0	0	1	28	1	1	0	0	0	0	0	0	0	0	0	0	0	1	0	1	0	0	1	1	0	0	0	0	0	0	0	0	0	0	0	0	0	0
EG-001-03-008907	1	50	2	1	1	3	1	1	0	0	0	0	0	0	28	1	1	0	0	1	0	0	1	0	0	0	0	0	1	0	1	0	0	1	1	0	0	0	0	0	0	0	1	0	0	0	0	0	0
EG-001-03-008916	1	41	1	1	1	7	0	0	0	0	0	0	0	0	20	1	1	0	0	1	0	1	1	0	0	0	0	0	0	.	1	0	0	1	1	0	0	0	0	0	0	0	0	0	0	0	0	0	0
EG-001-03-008918	1	38	1	1	1	7	0	0	0	0	0	0	0	0	20	1	0	0	0	1	0	1	1	0	0	0	0	0	0	.	1	0	0	1	1	0	0	0	0	0	0	0	0	0	0	0	0	0	0
EG-001-03-008921	1	41	1	1	1	7	1	0	0	0	0	0	0	0	18	1	0	0	0	1	0	0	0	0	0	0	0	0	1	0	1	0	0	1	1	0	0	0	0	0	0	0	0	0	0	0	0	0	0
EG-001-03-008931	1	55	2	1	1	7	1	0	0	0	0	1	0	1	23	1	0	0	0	1	0	0	1	0	0	1	0	0	0	.	1	0	0	1	1	0	0	0	0	0	0	0	0	0	0	0	0	0	0
EG-001-03-008932	1	20	2	1	1	4	1	0	0	0	0	0	0	1	23	1	0	0	0	0	0	0	0	0	0	0	0	0	0	.	1	0	0	1	1	0	0	0	0	0	0	0	0	0	0	0	0	0	0
EG-001-03-008933	1	40	2	1	1	7	1	0	1	1	0	1	0	1	30	1	1	0	0	1	0	0	1	0	0	0	0	0	1	0	1	0	0	1	1	0	0	0	0	0	0	0	1	0	0	0	0	0	0
EG-001-03-008934	1	63	2	1	1	7	1	1	0	0	0	0	0	1	28	1	1	0	0	1	0	0	0	0	0	0	0	0	1	0	1	0	0	1	1	0	0	0	0	0	0	0	1	0	0	0	0	0	0
EG-001-03-008937	1	33	1	1	1	7	0	0	1	0	0	0	0	0	19	1	0	0	0	1	0	0	0	0	0	0	0	0	1	0	1	0	0	1	1	0	0	0	0	0	0	0	0	0	0	0	0	0	0
EG-001-03-008939	1	43	1	1	1	3	1	1	0	0	0	0	0	1	29	1	1	0	0	0	0	0	0	0	0	0	0	0	1	0	1	0	0	1	1	0	0	0	0	0	0	0	0	0	0	0	0	0	0
EG-001-03-008940	1	40	1	1	1	4	1	0	0	0	0	0	0	1	28	1	1	0	0	0	0	0	0	0	0	0	0	0	0	.	1	0	0	1	1	0	0	0	0	0	0	0	0	0	0	0	0	0	0
EG-001-03-008941	1	40	1	1	1	4	1	0	0	0	0	0	0	1	26	1	1	0	0	1	0	0	0	0	0	0	0	0	0	.	1	0	0	1	1	0	0	0	0	1	0	0	0	0	0	0	0	0	0
EG-001-03-008966	1	39	2	1	1	6	1	1	1	0	0	0	0	1	25	1	1	0	0	1	0	0	0	0	0	0	0	0	1	0	1	0	0	1	1	0	0	0	0	0	0	0	0	0	0	0	0	0	0
EG-001-03-008974	1	50	2	1	1	4	0	0	0	0	0	1	0	0	15	0	1	0	0	1	0	0	0	1	0	0	0	0	1	1	1	0	0	1	1	0	0	0	0	0	0	0	0	0	0	0	0	0	0
EG-001-03-008986	1	55	1	1	1	5	0	0	1	0	0	0	0	0	18	0	1	0	0	1	0	1	0	0	0	0	0	0	1	0	1	0	0	1	1	0	0	0	0	0	0	0	0	0	0	0	0	0	0
EG-001-03-008992	1	60	2	1	1	6	0	1	1	0	0	1	0	0	22	0	1	0	0	1	0	0	1	0	0	0	0	0	0	.	1	0	0	1	4	0	0	0	0	1	0	0	0	0	0	0	0	0	0
EG-001-03-008997	1	37	2	1	1	5	1	0	0	0	0	0	0	1	18	0	1	0	0	1	0	0	1	0	0	0	0	0	0	.	1	0	0	1	1	0	0	0	0	0	0	0	0	0	0	0	0	0	0
EG-001-03-009009	1	70	2	1	1	6	0	1	0	0	0	1	0	9	18	0	0	0	0	1	0	0	1	0	0	0	0	0	1	1	1	0	0	1	3	0	0	0	0	0	0	0	0	0	1	0	0	0	9
EG-001-03-009019	1	50	2	1	1	7	1	0	0	0	0	0	0	1	25	1	1	0	0	1	0	0	0	0	0	0	0	0	0	.	1	0	0	1	1	0	0	0	0	0	0	0	0	0	0	0	0	0	0
EG-001-03-009021	1	42	1	1	1	4	1	0	1	0	0	1	0	1	18	1	1	0	0	1	0	1	1	0	0	0	0	0	1	0	1	0	0	1	1	0	0	0	0	1	0	0	0	0	0	0	0	0	0
EG-001-03-009022	1	45	2	1	1	5	0	0	0	0	0	0	0	0	20	1	0	0	0	1	0	0	0	0	0	0	0	0	1	0	1	0	0	1	1	0	0	0	0	1	0	0	0	0	0	0	0	0	0
EG-001-03-009085	1	25	2	1	1	7	0	0	0	0	0	1	0	0	19	0	0	0	0	1	0	0	0	0	0	0	0	0	0	.	1	0	0	1	1	0	0	0	0	0	0	0	0	0	0	0	0	0	0
EG-001-03-009110	1	66	1	1	1	4	0	0	0	0	0	0	0	0	18	0	0	0	0	0	0	0	0	1	0	0	0	0	1	1	1	0	0	1	1	0	0	0	0	0	0	0	0	0	0	0	0	0	0
EG-001-03-009116	1	50	2	1	1	3	1	1	0	0	0	1	0	0	18	1	0	0	0	1	0	0	0	0	0	0	0	0	0	.	1	0	0	1	1	0	0	0	0	0	0	0	0	0	0	0	0	0	0
EG-001-03-009135	1	23	2	1	1	3	1	1	0	0	0	1	0	0	42	0	1	0	0	1	0	0	0	0	0	0	0	0	0	.	1	0	0	1	1	0	0	0	0	0	0	0	0	0	0	0	0	0	0
EG-001-03-009136	1	45	2	1	1	3	0	1	0	0	0	0	1	1	42	0	1	0	0	1	0	0	0	0	0	0	0	0	1	0	1	0	0	1	1	0	0	0	1	0	0	0	0	0	1	0	0	0	0
EG-001-03-009148	1	56	1	1	1	3	1	0	1	0	0	1	0	0	18	1	1	0	0	1	0	1	0	0	0	0	0	0	1	0	1	0	0	1	1	0	0	0	0	0	0	0	0	0	0	0	0	0	0
EG-001-03-009154	1	34	2	1	1	2	1	0	1	0	0	1	0	0	22	0	0	0	0	0	0	0	0	0	0	1	0	0	0	.	1	0	0	1	1	0	0	0	1	0	0	0	0	0	0	0	0	0	0
EG-001-03-009157	1	26	2	1	1	3	0	0	1	0	0	0	1	0	18	1	0	0	0	0	0	0	0	0	0	0	0	0	0	.	1	0	0	1	1	0	0	0	0	0	0	0	0	0	0	0	0	0	0
EG-001-03-009161	1	23	1	1	1	3	0	0	0	0	0	0	0	1	20	1	0	0	0	0	0	0	0	0	0	0	0	0	0	.	0	0	0	1	1	0	0	0	1	0	0	0	0	0	0	0	0	0	0
EG-001-03-009168	1	27	2	1	1	3	1	0	0	0	0	0	0	1	18	0	1	0	0	0	0	0	1	0	0	0	0	0	1	0	1	0	0	1	1	0	0	0	1	0	0	0	0	0	0	0	0	0	0
EG-001-03-009179	1	20	2	1	1	4	1	0	0	0	0	0	0	1	20	1	1	0	0	1	0	0	1	0	0	0	0	0	1	0	1	0	0	1	1	0	0	0	0	0	0	0	0	0	0	0	0	1	0
EG-001-03-009181	1	80	2	1	1	6	0	0	0	0	0	1	0	0	18	1	1	0	0	1	0	0	1	0	0	0	0	0	1	0	1	0	0	1	1	0	0	0	0	0	0	0	0	0	0	0	0	0	0
EG-001-03-009186	1	35	2	1	1	6	0	1	1	0	0	1	0	1	19	0	0	0	0	1	0	0	0	0	0	0	0	0	1	0	1	0	0	1	1	0	0	0	0	0	0	0	0	0	0	0	0	0	0
EG-001-03-009195	1	52	1	1	1	3	1	1	0	0	0	1	1	0	18	1	1	0	0	0	0	1	1	0	0	0	0	0	0	.	1	0	0	1	1	0	0	0	0	0	0	0	0	0	0	0	0	0	0
EG-001-03-009203	1	55	1	1	1	7	0	1	0	0	0	0	0	0	29	0	1	0	0	1	0	0	1	0	0	0	0	0	1	0	1	0	0	1	1	0	0	0	0	1	0	0	0	0	0	0	0	0	0
EG-001-03-009206	1	21	1	1	1	2	0	1	0	0	0	0	0	0	20	1	0	0	0	0	0	1	1	0	0	0	0	0	1	0	1	0	0	1	1	0	0	0	0	0	0	0	0	0	0	0	0	1	0
EG-001-03-009217	1	50	1	1	1	3	0	0	1	0	0	1	0	1	18	0	1	0	0	0	0	1	0	0	0	0	0	0	1	1	1	0	0	1	1	0	0	0	0	1	0	0	0	0	0	0	0	0	0
EG-001-03-009219	1	26	2	1	1	5	1	0	0	0	0	0	0	1	19	1	0	0	0	1	0	0	1	0	0	0	0	0	1	1	1	0	0	1	3	0	0	0	0	0	0	0	0	0	0	0	0	0	0
EG-001-03-009223	1	25	2	1	1	7	0	0	0	0	0	1	0	0	18	1	1	0	0	1	0	0	1	0	0	0	0	0	1	0	1	0	0	1	1	0	0	0	0	0	0	0	0	0	0	0	0	1	0
EG-001-03-009237	1	60	2	1	1	6	1	0	0	0	0	1	0	1	18	1	1	0	0	1	0	0	0	0	0	0	0	0	1	1	1	0	0	1	1	0	0	0	0	0	0	0	0	0	0	0	0	0	0
EG-001-03-009242	1	35	1	1	1	7	0	0	0	0	0	1	0	0	19	1	0	0	0	1	0	0	0	0	0	0	0	0	1	0	1	0	0	1	1	0	0	0	0	1	0	0	0	0	0	0	0	0	0
EG-001-03-009250	1	25	2	1	1	4	1	0	0	0	0	0	0	1	25	1	1	0	0	1	0	0	0	0	0	0	0	0	0	.	1	0	0	1	1	0	0	0	0	0	0	0	0	0	0	0	0	0	0
EG-001-03-009282	1	65	2	1	1	3	0	0	1	0	0	1	0	1	22	1	0	0	0	0	0	0	0	0	0	1	0	0	1	0	1	0	0	1	1	0	0	0	0	0	0	0	0	0	0	0	0	0	0
EG-001-03-009291	1	38	2	1	1	3	1	0	0	0	0	1	0	1	25	1	0	0	0	1	0	0	1	0	0	0	0	0	1	0	1	0	0	1	1	0	0	0	0	0	0	0	0	0	0	0	0	0	0
EG-001-03-009297	1	52	1	1	1	6	0	0	1	0	0	1	0	0	18	1	1	0	0	1	0	0	0	1	0	0	0	0	1	0	1	0	0	1	1	0	0	0	0	1	0	0	0	0	0	0	0	0	0
EG-001-03-009299	1	35	1	1	1	5	1	0	1	0	0	1	0	1	42	1	1	0	0	1	0	1	1	0	0	0	0	0	1	0	1	0	0	1	1	0	0	0	0	1	0	0	0	0	0	0	0	0	0
EG-001-03-009300	1	62	1	1	1	7	0	1	1	1	0	1	0	0	19	0	1	0	0	0	0	1	0	0	0	0	0	0	1	0	1	0	0	1	1	0	0	0	0	1	0	0	0	0	0	0	0	0	0
EG-001-03-009341	1	40	2	1	1	5	0	1	1	0	0	1	0	0	20	0	0	0	0	1	0	0	1	0	0	0	0	0	1	0	1	0	0	1	1	0	0	0	0	0	0	0	0	0	0	0	0	0	0
EG-001-03-009345	1	42	2	1	1	3	0	0	0	0	0	1	0	0	19	1	0	0	0	1	0	0	1	0	0	0	0	0	1	0	1	0	0	1	4	0	0	0	0	1	0	0	0	0	0	0	0	1	0
EG-001-03-009359	1	61	1	1	1	4	1	0	0	0	0	0	0	1	28	1	1	0	0	1	0	0	0	0	0	0	0	0	1	0	1	0	0	1	1	0	0	0	0	0	0	0	0	0	0	0	0	0	0
EG-001-03-009362	1	58	1	1	1	5	1	0	0	0	0	0	0	1	29	1	1	0	0	1	0	1	0	0	0	0	0	0	1	1	1	0	0	1	1	0	0	0	0	0	0	0	0	0	0	0	0	0	0
EG-001-03-009366	1	55	1	1	1	4	0	0	0	0	0	0	0	0	19	0	0	0	0	1	0	0	1	0	0	0	0	0	1	0	1	0	0	1	1	0	0	0	0	1	0	0	0	0	0	0	0	0	0
EG-001-03-009374	1	65	2	1	1	6	1	0	1	0	0	1	0	1	22	1	1	0	0	1	0	0	0	0	0	0	0	0	0	.	1	0	0	1	1	0	0	0	0	0	0	0	0	0	0	0	0	0	0
EG-001-03-009377	1	31	2	1	1	5	1	0	0	0	0	0	0	1	18	1	0	0	0	1	0	0	0	0	0	0	0	0	1	1	1	0	0	1	1	0	0	0	0	0	0	0	0	0	0	0	0	0	0
EG-001-03-009383	1	60	2	1	1	3	1	0	1	0	0	1	0	1	18	1	0	0	0	0	0	0	1	0	0	0	0	0	0	.	1	0	0	1	1	0	0	0	0	0	0	0	0	0	1	0	0	0	0
EG-001-03-009394	1	40	2	1	1	5	0	0	1	0	0	1	0	0	22	1	0	0	0	1	0	0	0	0	0	0	0	0	1	0	1	0	0	1	1	0	0	0	0	1	0	0	0	0	0	0	0	0	0
EG-001-03-009424	1	22	2	1	1	3	1	0	1	0	0	1	0	1	28	1	1	0	0	1	0	0	0	0	0	0	0	0	0	.	1	0	0	1	1	0	0	0	0	0	0	0	0	0	0	0	0	0	0
EG-001-03-009426	1	19	1	1	1	4	0	0	0	0	0	0	0	0	18	1	0	0	0	1	0	1	1	0	0	0	0	0	0	.	1	0	0	1	1	0	0	0	0	0	0	0	0	0	0	0	0	0	0
EG-001-03-009428	1	50	2	1	1	2	0	0	0	0	0	0	0	0	25	1	1	0	0	0	0	0	1	0	0	0	0	0	1	0	1	0	0	1	1	0	0	0	0	0	0	0	0	0	0	0	0	0	0
EG-001-03-009444	1	50	2	1	1	10	0	0	1	0	0	1	0	0	20	1	0	0	0	1	0	0	1	0	0	0	0	0	0	.	1	0	0	1	1	0	0	0	0	0	0	0	0	0	0	0	0	0	0
EG-001-03-009454	1	35	2	1	1	4	1	0	1	0	0	1	0	1	25	1	1	0	0	1	0	0	0	0	0	1	0	0	0	.	1	0	0	1	1	0	0	0	0	0	0	0	0	0	0	0	0	0	0
EG-001-03-009475	1	55	1	1	1	7	0	1	0	0	0	1	0	0	19	1	0	0	0	1	0	0	0	0	0	0	0	0	0	.	1	0	0	1	1	0	0	0	0	0	0	0	0	0	1	0	0	0	0
EG-001-03-009482	1	35	2	1	1	5	0	0	0	1	0	1	0	1	18	0	1	0	0	1	0	0	0	0	0	0	0	0	1	0	1	0	0	1	1	0	0	0	0	0	0	0	0	0	0	0	0	0	0
EG-001-03-009483	1	20	2	1	1	7	1	0	0	0	0	1	0	1	25	1	0	0	0	1	0	0	0	0	0	0	0	0	0	.	1	0	0	1	1	0	0	0	0	0	0	0	0	0	0	0	0	0	0
EG-001-03-009488	1	50	2	1	1	2	0	0	0	0	0	1	0	0	14	1	0	0	0	1	0	0	1	1	0	0	0	0	1	0	1	0	0	1	1	0	0	0	1	0	0	1	0	0	0	0	0	0	0
EG-001-03-009490	1	45	1	1	1	4	1	0	1	0	0	1	0	1	18	0	1	0	0	1	0	0	0	0	0	0	0	0	1	0	1	0	0	1	1	0	0	0	0	1	0	1	0	0	0	0	0	0	0
EG-001-03-009497	1	42	1	1	1	7	1	0	0	0	0	0	0	0	18	0	0	0	0	1	0	0	0	0	0	0	0	0	0	.	1	0	0	1	1	0	0	0	0	1	0	0	0	0	0	0	0	0	0
EG-001-03-009527	1	62	2	1	1	7	0	0	0	0	0	0	0	0	25	0	0	0	0	1	0	0	0	0	0	0	0	0	0	.	1	0	0	1	1	0	0	0	0	0	0	0	0	0	0	0	0	0	0
EG-001-03-009529	1	27	2	1	1	3	1	0	0	0	0	0	0	1	25	1	1	0	0	1	0	0	0	0	0	0	0	0	0	.	1	0	0	1	1	0	0	0	0	0	0	0	0	0	0	0	0	0	0
EG-001-03-009534	1	47	1	1	1	1	1	1	0	0	0	0	0	1	42	1	0	0	0	1	0	1	1	0	0	0	0	0	0	.	1	0	0	1	1	0	0	0	0	0	0	0	0	0	0	0	0	0	0
EG-001-03-009535	1	41	1	1	1	7	1	1	0	0	0	1	0	1	42	1	1	0	0	1	0	1	0	0	0	0	0	0	1	0	1	0	0	1	1	0	0	0	0	0	0	0	0	0	0	0	0	0	0
EG-001-03-009544	1	31	1	1	1	6	1	0	0	0	0	1	0	0	18	1	0	0	0	1	0	1	0	0	0	0	0	0	1	0	1	0	0	1	1	0	0	0	0	0	0	0	0	0	0	0	0	0	0
EG-001-03-009574	1	39	1	1	1	3	1	0	0	0	0	1	0	1	18	1	0	0	0	0	0	1	0	0	0	0	0	0	0	.	1	0	0	1	1	0	0	0	0	0	0	0	0	0	1	0	0	0	0
EG-001-03-009576	1	74	1	1	1	1	1	0	0	0	0	1	0	1	18	1	1	0	0	0	0	0	0	0	0	0	0	0	1	0	1	0	0	1	1	0	0	0	0	0	0	0	0	0	0	0	0	0	0
EG-001-03-009581	1	63	1	1	1	3	1	1	0	1	0	0	0	1	19	1	0	0	0	0	0	1	1	0	0	0	0	0	1	0	1	0	0	1	1	0	0	0	0	0	1	0	0	0	0	0	0	0	0
EG-001-03-009583	1	36	1	1	1	3	0	1	0	0	0	0	0	0	18	0	0	0	0	1	0	0	1	0	0	0	0	0	0	.	1	0	0	1	1	0	0	0	0	0	0	0	0	0	1	0	0	0	0
EG-001-03-009585	1	65	2	1	1	3	1	1	0	0	0	1	0	1	30	1	1	0	0	0	0	0	1	0	0	0	0	0	0	.	1	0	0	1	1	0	0	0	0	0	0	0	0	0	0	0	0	0	0
EG-001-03-009586	1	58	1	1	1	7	1	1	0	0	0	1	0	1	31	1	1	0	0	0	0	1	0	0	0	0	0	0	1	0	1	0	0	1	1	0	0	0	0	0	0	0	0	0	0	0	0	0	0
EG-001-03-009590	1	32	1	1	1	7	1	1	0	0	0	1	0	1	29	1	1	0	0	1	0	0	0	0	0	0	0	0	0	.	1	0	0	1	1	0	0	0	0	0	0	0	0	0	0	0	0	0	0
EG-001-03-009596	1	53	2	1	1	4	0	0	0	0	0	1	0	1	25	1	0	0	0	1	0	0	1	0	0	1	0	0	0	.	1	0	0	1	3	0	0	0	0	0	0	0	0	0	0	0	0	0	0
EG-001-03-009599	1	54	1	1	1	2	1	0	0	0	0	0	1	1	28	1	1	0	0	1	0	1	0	0	0	0	0	0	1	0	1	0	0	1	4	0	0	0	0	0	0	0	0	0	0	0	0	0	0
EG-001-03-009602	1	35	1	1	1	4	1	0	0	0	0	1	0	1	20	1	0	0	0	0	0	1	0	0	0	0	0	0	1	0	1	0	0	1	3	0	0	0	0	0	0	0	0	0	0	0	0	1	0
EG-001-03-009605	1	40	2	1	1	7	0	0	0	0	0	1	0	0	20	0	0	0	0	1	0	0	0	0	0	0	0	0	1	0	1	0	0	1	4	0	0	0	0	0	0	0	0	0	0	0	0	0	0
EG-001-03-009608	1	49	2	1	1	2	1	0	0	0	0	1	0	1	30	1	1	0	0	1	0	0	1	0	0	1	0	0	1	0	0	0	0	1	1	0	0	0	1	0	0	0	0	0	0	0	0	1	0
EG-001-03-009612	1	29	1	1	1	6	1	0	0	0	0	1	0	0	18	1	0	0	0	1	0	0	0	0	0	0	0	0	1	0	1	0	0	1	1	0	0	0	0	0	0	0	0	0	0	0	0	0	0
EG-001-03-009618	1	55	2	1	1	5	1	0	1	0	0	1	1	1	42	1	1	0	0	0	0	0	1	0	0	0	0	0	1	0	1	0	0	1	1	0	0	0	0	1	0	0	0	0	0	0	0	0	0
EG-001-03-009633	1	19	1	1	1	4	0	0	0	0	0	0	0	0	19	0	1	0	0	1	0	1	1	0	0	0	0	0	1	0	1	0	0	1	1	0	0	0	0	0	0	0	0	0	0	0	0	0	0
EG-001-03-009635	1	68	1	1	1	6	0	0	0	0	0	1	0	0	19	1	1	0	0	1	0	0	1	0	0	1	0	0	1	1	1	0	0	1	1	0	0	0	0	0	0	0	0	0	1	0	0	0	0
EG-001-03-009643	1	65	1	1	1	2	0	0	0	0	0	1	0	0	19	1	0	0	0	0	0	1	0	0	0	0	0	0	1	0	1	0	0	1	1	0	0	0	0	1	0	0	0	0	0	0	0	1	0
EG-001-03-009651	1	60	1	1	1	2	1	0	0	0	0	1	0	0	18	1	0	0	0	0	0	0	1	0	0	0	0	0	0	.	1	0	0	1	1	0	0	0	0	1	0	0	0	0	0	0	0	0	0
EG-001-03-009668	1	44	1	1	1	7	1	0	1	0	0	1	1	1	42	1	1	0	0	1	0	1	0	0	0	1	0	0	1	0	1	0	0	1	1	0	0	0	1	0	0	0	0	0	0	0	0	0	0
EG-001-03-009676	1	32	2	1	1	6	1	0	0	0	0	1	0	0	25	0	0	0	0	1	0	0	0	0	0	0	0	0	0	.	1	0	0	1	1	0	0	0	0	0	0	0	0	0	0	0	0	0	0
EG-001-03-009679	1	34	2	1	1	3	1	0	0	0	0	0	0	0	25	1	0	0	0	1	0	0	1	0	0	0	0	0	0	.	1	0	0	1	1	0	0	0	0	0	0	0	0	0	0	0	0	0	0
EG-001-03-009681	1	45	2	1	1	7	1	1	0	0	0	1	0	0	22	1	0	0	0	1	0	0	1	0	0	0	0	0	1	0	1	0	0	1	1	0	0	0	0	0	0	0	0	0	0	0	0	0	0
EG-001-03-009688	1	47	1	1	1	3	0	0	0	0	0	1	1	0	18	1	1	0	0	1	0	0	0	0	0	0	0	0	1	0	1	0	0	1	1	0	0	0	0	0	0	0	0	0	0	0	0	0	0
EG-001-03-009691	1	32	2	1	1	5	1	0	1	0	0	1	0	1	18	1	1	0	0	1	0	0	1	0	0	0	0	0	1	0	1	0	0	1	1	0	0	0	0	1	0	0	0	0	0	0	0	0	0
EG-001-03-009692	1	50	2	1	1	6	1	0	1	0	0	1	0	1	18	1	1	0	0	1	0	0	0	0	0	1	0	0	1	0	1	0	0	1	1	0	0	0	0	1	0	0	0	0	0	0	0	0	0
EG-001-03-009698	1	44	1	1	1	4	1	0	1	0	0	1	0	0	29	1	1	0	0	1	0	0	0	1	0	0	0	0	1	0	1	0	0	1	1	0	0	0	0	1	0	0	0	0	0	0	0	0	0
EG-001-03-009703	1	28	2	1	1	4	1	1	1	0	0	1	0	1	22	1	1	0	0	1	0	0	1	0	0	0	0	0	1	0	1	0	0	1	1	0	0	0	1	0	0	0	0	0	0	0	0	0	0
EG-001-03-009733	1	45	1	1	1	7	1	0	0	0	0	1	0	0	25	1	1	0	0	1	0	0	0	0	0	0	0	0	1	0	1	0	0	1	1	0	0	0	0	1	0	0	0	0	0	0	0	0	0
EG-001-03-009736	1	21	2	1	1	2	1	0	0	0	0	1	0	0	19	0	0	0	0	0	0	0	0	0	0	0	0	0	1	0	1	0	0	1	1	0	0	0	0	0	0	0	0	0	0	0	0	0	0
EG-001-03-009762	1	63	2	1	1	7	1	0	1	0	0	1	0	1	26	1	1	0	0	1	0	0	0	0	0	1	0	0	1	0	1	0	0	1	1	0	0	0	0	0	0	0	0	0	0	0	0	0	0
EG-001-03-009766	1	58	1	1	1	3	1	0	0	0	0	0	0	1	19	1	0	0	0	1	0	0	0	0	0	0	0	0	0	.	1	0	0	1	1	0	0	0	0	0	0	0	0	0	0	0	0	0	0
EG-001-03-009767	1	63	1	1	1	7	1	0	0	0	0	0	0	1	29	1	1	0	0	1	0	0	0	0	0	0	0	0	1	0	1	0	0	1	1	0	0	0	0	0	0	0	0	0	0	0	0	1	0
EG-001-03-009768	1	53	1	1	1	4	1	0	0	0	0	0	0	1	28	1	1	0	0	1	0	1	0	0	0	0	0	0	1	0	1	0	0	1	3	0	0	0	0	1	0	0	0	0	0	0	0	0	0
EG-001-03-009769	1	37	1	1	1	7	1	0	0	0	0	1	0	0	18	0	1	0	0	1	0	0	1	0	0	0	0	0	1	0	1	0	0	1	1	0	0	0	0	0	0	0	0	0	0	0	0	0	0
EG-001-03-009808	1	22	2	1	1	4	0	0	0	0	0	0	0	0	28	1	0	0	0	0	0	0	0	0	0	0	0	0	1	0	1	0	0	1	1	0	0	0	0	0	0	0	0	0	0	0	0	0	0
EG-001-03-009809	1	41	1	1	1	7	0	1	0	0	0	0	0	1	28	1	1	0	0	0	0	1	1	0	0	0	0	0	1	0	1	0	0	1	1	0	0	0	0	0	0	0	0	0	0	0	0	0	0
EG-001-03-009816	1	56	1	1	1	7	1	0	0	0	0	0	0	1	20	0	0	0	0	1	0	1	1	0	0	0	0	0	0	.	1	0	0	1	1	0	0	0	0	1	0	0	0	0	0	0	0	0	0
EG-001-03-009818	1	35	2	1	1	7	1	0	0	0	0	0	0	0	20	1	1	0	0	1	0	0	1	0	0	0	0	0	0	.	1	0	0	1	1	0	0	0	0	0	0	0	0	0	1	0	0	0	0
EG-001-03-009839	1	44	1	1	1	3	1	0	0	0	0	0	0	0	18	1	0	0	0	1	0	1	0	0	0	0	0	0	1	0	1	0	0	1	1	0	0	0	0	0	1	0	0	0	0	0	0	0	0
EG-001-03-009840	1	32	1	1	1	4	1	0	0	0	0	1	0	0	19	1	0	0	0	1	0	0	0	0	0	0	0	0	0	.	1	0	0	1	1	0	0	0	0	1	0	0	0	0	0	0	0	0	0
EG-001-03-009868	1	61	1	1	1	2	0	0	0	0	0	0	0	0	25	1	1	0	0	0	0	1	0	0	0	0	0	0	1	0	1	0	0	1	1	0	0	0	0	0	0	0	0	0	0	0	0	1	0
EG-001-03-009881	1	22	2	1	1	3	0	0	0	0	0	1	0	0	18	1	1	0	0	1	0	1	0	0	0	0	0	0	0	.	1	0	0	1	1	0	0	0	0	0	0	0	0	0	0	0	0	0	0
EG-001-03-009885	1	62	2	1	1	3	0	1	1	0	0	1	0	0	18	1	1	0	0	1	0	0	0	0	0	1	0	0	0	.	1	0	0	1	1	0	0	0	0	0	0	0	0	0	0	0	0	0	0
EG-001-03-009888	1	27	2	1	1	7	1	0	0	0	0	1	0	1	25	1	0	0	0	1	0	0	0	0	0	0	0	0	1	0	1	0	0	1	1	0	0	0	0	0	0	0	0	0	0	0	0	0	0
EG-001-03-009896	1	49	1	1	1	5	1	0	1	0	0	1	0	0	22	0	0	0	0	1	0	0	0	0	0	0	0	0	1	0	1	0	0	1	1	0	0	0	0	1	0	0	0	0	0	0	0	0	0
EG-001-03-009915	1	58	2	1	1	9	1	1	0	0	0	0	0	1	25	1	1	0	0	1	0	0	0	0	0	0	0	0	0	.	1	0	0	1	1	0	0	0	0	0	0	0	0	0	0	0	0	0	0
EG-001-03-009934	1	42	2	1	1	6	1	0	0	0	0	1	0	0	18	0	0	0	0	1	0	0	0	0	0	0	0	0	1	0	1	0	0	1	1	0	0	0	0	0	0	0	0	0	0	0	0	0	0
EG-001-03-009940	1	21	2	1	1	3	0	0	0	0	0	0	0	0	20	0	0	0	0	1	0	0	1	0	0	0	0	0	0	.	1	0	0	1	1	0	0	0	0	0	0	0	0	0	0	0	0	0	0
EG-001-03-009944	1	30	1	1	1	7	0	0	0	0	0	1	0	0	19	0	0	0	0	1	0	0	0	0	0	0	0	0	1	0	1	0	0	1	1	0	0	0	0	0	0	0	0	0	0	0	0	0	0
EG-001-03-009947	1	22	2	1	1	15	1	0	0	0	0	1	0	0	19	1	0	0	0	1	0	0	1	0	0	0	0	0	0	.	1	0	0	1	1	0	0	0	1	0	0	0	0	0	1	0	0	0	0
EG-001-03-009950	1	19	1	1	1	6	1	0	0	0	0	1	0	1	18	1	0	0	0	0	0	0	0	0	0	0	0	0	0	.	1	0	0	1	1	0	0	0	0	0	0	0	0	0	0	0	0	0	0
EG-001-03-009952	1	38	1	1	1	3	1	1	0	0	0	1	0	0	42	1	1	0	0	0	0	0	0	0	0	0	0	0	0	.	1	0	0	1	1	0	0	0	0	0	0	0	0	0	0	0	0	0	0
EG-001-03-009965	1	65	1	1	1	3	1	0	1	0	0	1	0	0	32	1	1	0	0	1	0	0	1	0	0	0	0	0	1	0	1	0	0	1	1	0	0	0	0	0	0	0	0	0	1	0	0	0	0
EG-001-03-009970	1	25	2	1	1	4	0	0	0	0	0	1	0	0	19	1	0	0	0	1	0	0	1	0	0	0	0	0	0	.	1	0	0	1	1	0	0	0	0	0	0	0	0	0	0	0	0	0	0
EG-001-03-009980	1	48	1	1	1	2	1	0	0	0	0	0	0	1	20	1	0	0	0	0	0	0	0	0	0	0	0	0	1	0	1	0	0	1	1	0	0	0	0	1	0	0	0	0	0	0	0	0	0
EG-001-03-009993	1	45	2	1	1	4	1	0	0	0	0	0	0	1	30	1	1	0	0	1	0	0	1	0	0	0	0	0	0	.	1	0	0	1	1	0	0	0	0	0	0	0	0	0	0	0	0	0	0
EG-001-03-010015	1	28	1	1	1	7	0	0	0	0	0	0	0	0	20	1	1	0	0	0	0	0	0	0	0	0	0	0	0	.	1	0	0	1	1	0	0	0	0	0	0	0	0	0	0	0	0	0	0
EG-001-03-010019	1	70	2	1	1	7	0	0	0	0	0	1	0	0	20	1	0	0	0	1	0	0	0	0	0	0	0	0	0	.	1	0	0	1	1	0	0	0	0	0	0	0	0	0	0	0	0	0	0
EG-001-03-010027	1	35	1	1	1	7	1	0	0	0	0	0	0	1	20	1	1	0	0	1	0	0	0	0	0	0	0	0	1	0	1	0	0	1	1	0	0	0	0	1	0	0	0	0	0	0	0	0	0
EG-001-03-010028	1	24	1	1	1	6	1	0	0	0	0	0	0	1	20	1	1	0	0	1	0	1	0	0	0	0	0	0	1	0	1	0	0	1	1	0	0	0	0	0	0	0	0	0	0	0	0	0	0
EG-001-03-010034	1	45	1	1	1	4	1	0	1	0	0	1	0	1	20	0	0	0	0	1	0	1	1	0	0	0	0	0	0	.	1	0	0	1	1	0	0	0	0	1	0	0	0	0	0	0	0	0	0
EG-001-03-010044	1	44	1	1	1	3	0	0	1	0	0	1	0	1	18	1	0	0	0	1	0	0	1	0	0	0	0	0	0	.	1	0	0	1	1	0	0	0	0	1	0	0	0	0	0	0	0	0	0
EG-001-03-010059	1	60	1	1	1	10	0	0	0	0	0	0	0	0	20	0	0	0	0	1	0	1	1	0	0	0	0	0	1	0	1	0	0	1	1	0	0	0	0	0	0	0	0	0	0	0	0	0	0
EG-001-03-010068	1	60	2	1	1	7	1	0	0	0	0	0	0	1	18	1	1	0	0	1	0	0	0	0	0	1	0	0	0	.	1	0	0	1	1	0	0	0	0	0	0	0	0	0	0	0	0	0	0
EG-001-03-010075	1	65	2	1	1	7	0	0	0	0	0	1	0	0	22	0	0	0	0	1	0	0	0	0	0	1	0	0	0	.	1	0	0	1	1	0	0	0	0	0	0	0	0	0	0	0	0	0	0
EG-001-03-010086	1	60	2	1	1	3	1	0	0	0	0	1	0	0	22	0	1	0	0	0	0	0	0	0	0	1	0	0	0	.	1	0	0	1	1	0	0	0	0	0	0	0	0	0	0	0	0	0	0
EG-001-03-010087	1	60	2	1	1	3	0	0	0	0	0	0	0	0	19	1	0	0	0	0	0	0	0	0	0	0	0	0	1	0	1	0	0	1	1	0	0	0	1	0	0	0	0	0	0	0	0	0	0
EG-001-03-010107	1	50	2	1	1	5	0	0	0	0	0	1	1	0	20	0	0	0	0	1	0	0	1	0	0	0	0	0	0	.	1	0	0	1	1	0	0	0	0	0	0	0	0	0	0	0	0	0	0
EG-001-03-010110	1	34	2	1	1	5	1	0	0	0	0	1	0	1	18	1	1	0	0	1	0	0	0	0	0	0	0	0	0	.	1	0	0	1	1	0	0	0	0	0	0	0	0	0	0	0	0	0	0
EG-001-03-010113	1	67	1	1	1	4	1	1	1	1	0	1	0	0	20	1	0	0	0	1	0	0	0	0	0	0	0	0	1	0	1	0	0	1	1	0	0	0	0	0	0	0	0	0	0	0	0	0	0
EG-001-03-010126	1	50	1	1	1	7	1	0	0	0	0	1	0	1	35	1	1	0	0	1	0	1	1	0	0	0	0	0	0	.	1	0	0	1	1	0	0	0	0	0	0	0	0	0	0	0	0	0	0
EG-001-03-010133	1	21	2	1	1	4	1	0	1	0	0	0	0	1	18	1	1	0	0	0	0	0	0	0	0	0	0	0	0	.	1	0	0	1	1	0	0	0	0	0	0	0	0	0	0	0	0	0	0
EG-001-03-010140	1	30	2	1	1	7	1	0	0	0	0	0	0	1	18	1	1	0	0	1	0	0	1	0	0	0	0	0	1	0	1	0	0	1	1	0	0	0	0	1	0	0	0	0	0	0	0	1	0
EG-001-03-010150	1	50	2	1	1	6	1	0	0	0	0	1	0	0	20	1	0	0	0	1	0	0	1	0	0	0	0	0	0	.	1	0	0	1	1	0	0	0	0	0	0	0	0	0	0	0	0	0	0
EG-001-03-010155	1	51	1	1	1	3	1	0	1	0	0	1	0	0	20	1	1	0	0	1	0	0	0	0	0	0	0	0	1	0	1	0	0	1	1	0	0	0	0	1	0	0	0	0	0	0	0	0	0
EG-001-03-010159	1	24	2	1	1	4	1	0	0	0	0	1	0	0	22	1	0	0	0	0	0	0	1	0	0	0	0	0	0	.	1	0	0	1	1	0	0	0	0	0	0	0	0	0	0	0	0	0	0
EG-001-03-010162	1	18	2	1	1	7	1	0	0	0	0	0	0	1	22	1	1	0	0	1	0	0	0	0	0	0	0	0	0	.	1	0	0	1	1	0	0	0	0	0	0	0	0	0	1	0	0	0	0
EG-001-03-010182	1	50	2	1	1	7	1	0	0	0	0	1	0	0	19	1	1	0	0	0	0	0	0	0	0	0	0	0	1	0	1	0	0	1	1	0	0	0	0	0	0	0	0	0	0	0	0	0	0
EG-001-03-010183	1	43	2	1	1	7	1	0	0	0	0	0	0	0	19	0	0	0	0	0	0	0	0	0	0	0	0	0	0	.	1	0	0	1	1	0	0	0	0	0	0	0	0	0	0	0	0	0	0
EG-001-03-010185	1	33	1	1	1	3	1	0	1	0	0	1	0	1	20	1	1	0	0	1	0	1	1	0	0	0	0	0	0	.	1	0	0	1	1	0	0	0	0	1	0	0	0	0	0	0	0	0	0
EG-001-03-010194	1	36	1	1	1	7	1	0	1	0	0	1	1	0	22	1	1	0	0	1	0	0	0	0	0	0	0	0	0	.	1	0	0	1	1	0	0	0	0	0	0	0	0	0	0	0	0	1	0
EG-001-03-010201	1	18	2	1	1	6	1	0	1	0	0	0	0	0	18	0	0	0	0	1	0	0	1	0	0	0	0	0	1	0	1	0	0	1	1	0	0	0	0	0	0	0	0	0	0	0	0	0	0
EG-001-03-010202	1	55	2	1	1	4	0	1	1	1	0	1	0	1	18	0	0	0	0	1	0	0	1	0	0	0	0	0	0	.	1	0	0	1	4	0	0	0	0	0	0	0	0	0	1	0	0	0	0
EG-001-03-010210	1	57	1	1	1	7	1	1	1	0	0	0	0	1	20	1	1	0	0	0	0	0	1	0	0	0	0	0	1	1	1	0	0	1	1	0	0	0	0	1	0	0	0	0	0	0	0	0	0
EG-001-03-010217	1	75	2	1	1	7	1	0	0	0	0	1	0	1	28	1	1	0	0	1	0	0	0	0	0	1	0	0	1	0	1	0	0	1	1	0	0	0	0	0	0	0	0	0	0	0	0	0	0
EG-001-03-010220	1	24	2	1	1	4	1	0	0	0	0	0	0	1	20	1	1	0	0	1	0	0	0	0	0	0	0	0	0	.	1	0	0	1	1	0	0	0	1	0	0	0	0	0	0	0	0	0	0
EG-001-03-010223	1	31	1	1	1	7	1	0	1	0	0	0	0	1	20	0	0	0	0	1	0	0	0	0	0	0	0	0	0	.	1	0	0	1	1	0	0	0	0	0	0	0	0	0	0	0	0	0	0
EG-001-03-010240	1	30	1	1	1	2	0	0	0	0	0	1	0	1	18	1	0	0	0	1	0	1	1	0	0	0	0	0	0	.	1	0	0	1	1	0	0	0	0	0	0	0	0	0	0	0	0	0	0
EG-001-03-010244	1	45	1	1	1	5	1	0	0	0	0	1	0	0	18	1	1	0	0	1	0	1	0	0	0	0	0	0	1	0	1	0	0	1	1	0	0	0	0	1	0	0	0	0	0	0	0	1	0
EG-001-03-010246	1	52	2	1	1	3	1	0	1	0	0	0	0	0	24	0	1	0	0	1	0	0	0	1	0	0	0	0	1	0	1	0	0	1	1	0	0	0	0	1	0	0	0	0	0	0	0	0	0
EG-001-03-010268	1	40	2	1	1	3	1	0	1	0	0	0	0	1	22	0	0	0	0	0	0	0	0	0	0	0	0	0	0	.	1	0	0	1	1	0	0	0	0	0	0	0	0	0	0	0	0	0	0
EG-001-03-010270	1	45	2	1	1	2	1	0	0	0	0	0	0	1	30	1	1	0	0	0	0	0	1	0	0	0	0	0	0	.	1	0	0	1	1	0	0	0	0	0	0	0	0	0	0	0	0	0	0
EG-001-03-010272	1	65	1	1	1	7	0	0	0	0	0	1	1	0	18	0	0	0	0	0	0	0	0	0	0	0	0	0	0	.	1	0	0	1	1	0	0	0	0	0	0	0	0	0	0	0	0	0	0
EG-001-03-010273	1	38	1	1	1	7	1	0	0	0	0	0	0	1	20	0	0	0	0	1	0	0	0	0	0	0	0	0	1	0	0	0	0	1	1	0	0	0	0	0	0	0	0	0	0	0	0	0	0
EG-001-03-010288	1	50	1	1	1	3	0	0	0	0	0	0	0	0	19	0	0	0	0	0	0	1	0	0	0	0	0	0	1	0	1	0	0	1	1	0	0	0	0	1	0	0	0	0	0	0	0	0	0
EG-001-03-010302	1	48	1	1	1	4	1	0	0	0	0	1	0	0	22	0	0	0	0	0	0	0	0	0	0	0	0	0	0	.	1	0	0	1	1	0	0	0	0	0	0	0	0	0	0	0	0	0	0
EG-001-03-010304	1	50	2	1	1	7	1	0	0	0	0	1	0	0	22	0	0	0	0	1	0	0	1	0	0	0	0	0	0	.	1	0	0	1	1	0	0	0	0	0	0	0	0	0	0	0	0	0	0
EG-001-03-010307	1	37	2	1	1	7	1	0	0	0	0	1	0	0	18	0	0	0	0	1	0	0	0	0	0	0	0	0	0	.	1	0	0	1	1	0	0	0	0	0	0	0	0	0	0	0	0	0	0
EG-001-03-010313	1	28	1	1	1	4	0	0	0	0	0	1	0	0	22	1	0	0	0	1	0	1	0	0	0	1	0	0	0	.	1	0	0	1	3	0	0	0	0	0	0	0	0	0	0	0	0	0	0
EG-001-03-010316	1	20	2	1	1	6	1	0	0	0	0	1	0	1	22	1	0	0	0	1	0	0	0	0	0	0	0	0	0	.	1	0	0	1	1	0	0	0	0	0	0	0	0	0	0	0	0	0	0
EG-001-03-010328	1	49	2	1	1	3	1	0	0	0	0	1	0	0	22	0	0	0	0	1	0	0	0	0	0	0	0	0	0	.	1	0	0	1	1	0	0	0	0	0	0	0	0	0	0	0	0	0	0
EG-001-03-010329	1	55	2	1	1	2	1	0	0	0	0	1	0	0	22	1	0	0	0	1	0	0	0	0	0	0	0	0	1	0	1	0	0	1	1	0	0	0	0	0	0	0	0	0	0	0	0	0	0
EG-001-03-010340	1	53	1	1	1	7	1	0	0	0	0	0	0	1	20	0	0	0	0	1	0	1	1	0	0	0	0	0	1	0	1	0	0	1	1	0	0	0	0	0	0	0	0	0	0	0	0	0	0
EG-001-03-010354	1	87	1	1	1	3	0	0	1	0	0	0	0	0	18	0	1	0	0	1	0	0	1	0	0	0	0	0	1	0	1	0	0	1	3	0	0	0	0	1	0	0	0	0	0	0	0	0	0
EG-001-03-010362	1	35	1	1	1	7	1	0	0	0	0	1	0	1	30	1	0	0	0	1	0	1	0	0	0	1	0	0	0	.	1	0	0	1	1	0	0	0	0	0	0	0	0	0	0	0	0	0	0
EG-001-03-010381	1	20	2	1	1	3	1	0	0	1	0	1	0	0	22	1	0	0	0	1	0	0	1	0	0	0	0	0	0	.	1	0	0	1	1	0	0	0	0	1	0	0	0	0	0	0	0	0	0
EG-001-03-010391	1	60	2	1	1	7	1	0	0	0	0	1	0	1	20	1	1	0	0	0	0	0	1	0	0	0	0	0	1	0	1	0	0	1	1	0	0	0	0	0	0	0	0	0	0	0	0	1	0
EG-001-03-010396	1	55	2	1	1	6	1	0	1	0	0	1	0	0	22	1	1	0	0	1	0	0	1	0	0	0	0	0	0	.	1	0	0	1	1	0	0	0	0	1	0	0	0	0	0	0	0	0	0
EG-001-03-010405	1	24	1	1	1	7	1	0	0	0	0	1	0	0	19	0	0	0	0	1	0	1	0	0	0	0	0	0	0	.	1	0	0	1	1	0	0	0	0	0	0	0	0	0	0	0	0	1	0
EG-001-03-010408	1	40	1	1	1	4	1	0	0	0	0	1	0	1	22	1	0	0	0	1	0	0	1	0	0	0	0	0	0	.	1	0	0	1	1	0	0	0	0	0	0	0	0	0	0	0	0	0	0
EG-001-03-010429	1	39	2	1	1	7	1	0	0	0	0	1	0	0	22	0	0	0	0	1	0	0	0	0	0	0	0	0	0	.	1	0	0	1	1	0	0	0	0	0	0	0	0	0	0	0	0	0	0
EG-001-03-010430	1	85	1	1	1	6	1	0	1	0	0	0	0	1	22	1	1	0	0	1	0	0	1	0	0	0	0	0	1	0	1	0	0	1	1	0	0	0	0	0	0	0	0	0	0	0	0	1	0
EG-001-03-010431	1	72	1	1	1	5	1	0	0	0	0	0	0	0	20	1	1	0	0	0	0	0	0	0	0	0	0	0	1	0	1	0	0	1	1	0	0	0	0	0	0	0	0	0	0	0	0	0	0
EG-001-03-010432	1	45	1	1	1	3	0	0	0	0	0	0	0	0	20	1	1	0	0	1	0	1	0	0	0	0	0	0	1	0	1	0	0	1	1	0	0	0	0	0	0	0	0	0	0	0	0	0	0
EG-001-03-010446	1	31	1	1	1	3	1	0	0	0	0	0	0	1	19	0	1	0	0	1	0	1	0	0	0	0	0	0	0	.	1	0	0	1	1	0	0	0	1	0	0	0	0	0	0	0	0	1	0
EG-001-03-010456	1	73	1	1	1	4	0	0	1	0	0	1	0	1	28	1	1	0	0	1	0	0	0	0	0	0	0	0	0	.	1	0	0	1	4	0	0	0	0	1	0	0	0	0	0	0	0	0	0
EG-001-03-010460	1	23	2	1	1	4	1	0	0	0	0	1	0	1	18	1	0	0	0	1	0	0	1	0	0	0	0	0	0	.	1	0	0	1	1	0	0	0	0	0	0	0	0	0	0	0	0	0	0
EG-001-03-010464	1	45	1	1	1	3	1	1	0	0	0	0	0	1	29	0	1	0	0	1	0	0	1	1	0	0	0	0	0	.	1	0	0	1	1	0	0	0	0	0	0	0	0	0	0	0	0	0	0
EG-001-03-010473	1	50	1	1	1	7	1	0	0	0	0	0	0	1	20	1	1	0	0	1	0	1	1	0	0	0	0	0	1	0	1	1	0	1	3	0	0	0	0	0	0	0	0	0	0	0	0	0	0
EG-001-03-010475	1	57	1	1	1	7	1	0	0	0	0	0	0	1	20	0	0	0	0	1	0	1	0	0	0	0	0	0	0	.	1	0	0	1	4	0	0	0	0	1	0	0	0	0	0	0	0	0	0
EG-001-03-010477	1	28	1	1	1	3	1	0	1	0	0	0	0	1	22	1	0	0	0	0	0	1	0	0	0	0	0	0	1	1	1	0	0	1	1	0	0	0	0	1	0	0	0	0	0	0	0	0	0
EG-001-03-010481	1	18	1	1	1	3	1	0	0	0	0	1	0	1	22	1	1	0	0	1	0	0	0	0	0	0	0	0	0	.	1	0	0	1	1	0	0	0	0	1	0	0	0	0	0	0	0	0	0
EG-001-03-010487	1	40	1	1	1	5	1	0	1	0	0	1	0	1	19	1	1	0	0	0	0	1	1	0	0	0	0	0	0	.	1	0	0	1	3	0	0	0	0	0	0	0	0	0	0	0	0	0	0
EG-001-03-010497	1	32	1	1	1	4	0	0	0	0	0	0	0	0	19	0	0	0	0	1	0	0	0	0	0	0	0	0	1	0	1	0	0	1	1	0	0	0	0	0	0	0	0	0	0	0	0	0	0
EG-001-03-010498	1	35	2	1	1	4	0	0	0	0	0	1	0	0	22	0	0	0	0	1	0	0	1	0	0	0	0	0	1	0	1	0	0	1	1	0	0	0	0	1	0	0	0	0	0	0	0	0	0
EG-001-03-010518	1	35	2	1	1	7	0	1	0	1	0	1	0	0	20	0	1	0	0	0	0	0	0	0	0	0	0	0	0	.	1	0	0	1	1	0	0	0	0	0	0	0	0	0	0	0	0	0	0
EG-001-03-010529	1	50	2	1	1	4	1	0	0	0	0	0	0	1	30	0	1	0	0	0	0	0	1	0	0	0	0	0	1	0	1	0	0	1	1	0	0	0	0	0	0	0	0	0	0	0	0	0	0
EG-001-03-010530	1	70	2	1	1	4	1	0	0	0	0	0	0	1	18	1	1	0	0	1	0	0	0	0	0	0	0	0	1	0	1	0	0	1	1	0	0	0	0	0	0	0	0	0	0	0	0	0	0
EG-001-03-010531	1	65	1	1	1	2	1	0	0	0	0	0	0	1	18	1	1	0	0	1	0	0	0	0	0	0	0	0	0	.	1	0	0	1	1	0	0	0	1	0	0	0	0	0	0	0	0	0	0
EG-001-03-010537	1	25	1	1	1	7	1	0	0	0	0	0	0	1	20	1	1	0	0	1	0	0	0	0	0	0	0	0	0	.	1	1	0	1	1	0	0	0	0	0	0	0	0	0	0	0	0	0	0
EG-001-03-010545	1	30	1	1	1	4	1	0	1	0	0	1	0	0	22	0	0	0	0	1	0	1	1	0	0	0	0	0	0	.	1	0	0	1	1	0	0	0	0	0	0	0	0	0	0	0	0	0	0
EG-001-03-010549	1	37	2	1	1	4	1	0	1	0	0	1	0	0	20	1	1	0	0	1	0	0	1	0	0	0	0	0	1	0	1	0	0	1	1	0	0	0	0	0	0	0	0	0	0	0	0	0	0
EG-001-03-010553	1	35	1	1	1	7	1	0	0	0	0	0	0	1	20	1	0	0	0	1	0	1	0	0	0	0	0	0	1	0	1	0	0	1	3	0	0	0	1	0	0	0	0	0	0	0	0	0	0
EG-001-03-010557	1	50	2	1	1	4	1	1	1	0	0	1	0	0	30	0	1	0	0	1	0	0	1	0	0	0	0	1	1	0	1	0	0	1	1	0	0	0	1	0	0	0	0	0	1	0	0	0	0
EG-001-03-010566	1	43	1	1	1	7	1	0	1	0	0	1	0	0	19	0	0	0	0	1	0	0	0	0	0	0	0	0	0	.	1	0	0	1	3	0	0	0	0	1	0	0	0	0	0	0	0	0	0
EG-001-03-010576	1	85	1	1	1	7	1	0	1	0	0	0	0	1	27	1	1	0	0	1	0	1	1	0	0	0	0	0	1	0	1	0	0	1	1	0	0	0	0	0	0	0	1	0	0	0	0	1	0
EG-001-03-010587	1	44	1	1	1	2	0	0	0	0	0	1	0	1	20	1	0	0	0	0	0	1	0	0	0	0	0	0	0	.	1	0	0	1	1	0	0	0	0	0	0	0	0	0	0	0	0	0	0
EG-001-03-010589	1	62	1	1	1	5	1	0	1	0	0	0	0	1	20	1	0	0	0	0	0	1	1	0	0	0	0	0	1	0	1	0	0	1	1	0	0	0	0	0	0	0	0	0	0	0	0	0	0
EG-001-03-010599	1	29	1	1	1	2	0	0	0	0	0	0	0	0	18	1	0	0	0	1	0	1	0	0	0	0	0	0	1	0	1	0	0	1	1	0	0	0	0	0	0	0	0	0	0	0	0	0	0
EG-001-03-010602	1	38	1	1	1	5	1	0	0	0	0	0	0	1	24	1	1	0	0	1	0	0	1	0	0	0	0	0	1	1	1	0	0	1	1	0	0	0	1	0	0	0	0	0	0	0	0	0	0
EG-001-03-010608	1	50	1	1	1	7	1	0	1	0	0	1	0	1	22	1	1	0	0	1	0	0	1	0	0	0	0	0	1	0	1	0	0	1	1	0	0	0	0	0	0	0	0	0	0	0	0	1	0
EG-001-03-010610	1	20	2	1	1	2	1	0	0	0	0	1	0	0	22	1	0	0	0	0	0	0	0	0	0	0	0	0	0	.	1	0	0	1	1	0	0	0	0	1	0	0	0	0	0	0	0	0	0
EG-001-03-010612	1	60	2	1	1	7	1	0	0	0	0	1	0	1	22	0	0	0	0	1	0	0	0	0	0	0	0	0	1	1	1	0	0	1	1	0	0	0	0	0	0	0	0	0	0	0	0	0	0
EG-001-03-010624	1	33	1	1	1	7	0	0	0	0	0	1	0	0	34	1	1	0	0	1	0	1	1	0	0	0	0	0	1	0	1	0	0	1	1	0	0	0	1	0	0	0	0	0	1	0	0	1	0
EG-001-03-010637	1	30	2	1	1	5	1	0	0	0	0	0	0	0	19	0	1	0	0	1	0	0	1	0	0	0	0	0	1	0	1	0	0	1	1	0	0	0	0	0	0	0	0	0	0	0	0	0	0
EG-001-03-010643	1	28	1	1	1	7	1	0	1	0	0	0	0	0	18	1	0	0	0	1	0	0	0	0	0	0	0	0	0	.	1	0	0	1	1	0	0	0	0	0	0	0	0	0	0	0	0	0	0
EG-001-03-010654	1	45	1	1	1	5	1	0	0	0	0	0	0	0	19	1	0	0	0	1	0	1	0	0	0	0	0	0	1	0	1	0	0	1	1	0	0	0	0	0	1	0	0	0	1	0	0	0	0
EG-001-03-010658	1	21	1	1	1	7	1	0	1	0	0	1	0	0	20	1	0	0	0	1	0	1	1	0	0	0	0	0	0	.	1	0	0	1	1	0	0	0	0	0	0	0	0	0	0	0	0	1	0
EG-001-03-010661	1	41	1	1	1	4	1	0	0	0	0	1	1	1	32	1	1	0	0	1	0	1	0	0	0	0	0	0	1	0	1	0	0	1	1	0	0	0	0	0	0	0	0	0	0	0	0	0	0
EG-001-03-010666	1	38	1	1	1	3	1	0	0	0	0	0	0	0	19	1	0	0	0	0	0	1	0	0	0	0	0	0	1	0	0	0	0	1	1	0	0	0	1	0	0	0	0	0	0	0	0	0	9
EG-001-03-010668	1	39	1	1	1	4	0	0	0	0	0	0	0	0	19	0	0	0	0	0	0	0	0	0	0	0	0	0	1	1	1	0	0	1	1	0	0	0	0	0	0	0	0	0	0	0	0	0	9
EG-001-03-010669	1	60	1	1	1	4	0	0	0	0	0	1	0	0	19	0	0	0	0	0	0	0	0	0	0	0	0	0	1	0	1	0	0	1	1	0	0	0	1	0	0	0	0	0	0	0	0	0	9
EG-001-03-010673	1	23	2	1	1	7	1	0	0	0	0	0	0	0	19	0	0	0	0	1	0	0	0	0	0	0	0	0	0	.	1	0	0	1	1	0	0	0	0	0	0	0	0	0	0	0	0	0	9
EG-001-03-010685	1	24	1	1	1	5	0	0	0	0	0	1	0	0	22	1	0	0	0	1	0	1	1	0	0	0	0	0	0	.	1	0	0	1	1	0	0	0	0	0	0	0	0	0	0	0	0	0	9
EG-001-03-010691	1	45	1	1	1	7	1	0	0	0	0	0	0	1	20	1	0	0	0	1	0	1	0	0	0	0	0	0	1	0	1	0	0	1	1	0	0	0	0	0	0	0	0	0	0	0	0	0	9
EG-001-03-010708	1	33	1	1	1	7	1	1	1	0	0	1	0	1	22	0	0	0	0	1	0	1	1	0	0	0	0	0	1	0	1	0	0	1	1	0	0	0	1	0	0	0	0	0	0	0	0	0	0
EG-001-03-010710	1	25	1	1	1	7	1	0	1	0	0	1	0	1	20	1	1	0	0	1	0	1	1	0	0	0	0	0	1	0	1	0	0	1	1	0	0	0	1	0	0	0	0	0	0	0	0	0	0
EG-001-03-010731	1	24	1	1	1	4	1	0	0	0	0	0	0	0	19	0	0	0	0	1	0	1	0	0	0	0	0	0	0	.	1	0	0	1	1	0	0	0	0	0	0	0	0	0	0	0	0	0	0
EG-001-03-010732	1	42	1	1	1	7	0	0	0	0	0	1	0	0	19	1	0	0	0	1	0	0	0	0	0	0	0	0	1	0	1	0	0	1	1	0	0	0	1	0	0	0	0	0	0	0	0	0	0
EG-001-03-010733	1	56	2	1	1	4	1	0	0	0	0	0	0	1	29	1	1	0	0	1	0	0	1	0	0	0	0	0	1	0	1	0	0	1	1	0	0	0	0	1	1	0	0	0	0	0	0	1	0
EG-001-03-010750	1	70	1	1	1	5	1	1	1	0	0	1	0	1	22	1	1	0	0	0	0	0	1	1	0	1	0	0	1	0	1	0	0	1	1	0	0	0	0	0	0	0	0	0	0	0	0	0	0
EG-001-03-010757	1	31	1	1	1	7	1	0	1	0	0	1	0	0	18	1	1	0	0	1	0	0	0	0	0	0	0	0	1	0	1	0	0	1	4	0	0	0	1	0	0	0	0	0	0	0	0	0	0
EG-001-03-010758	1	20	1	1	1	2	1	0	1	0	0	1	0	0	18	1	1	0	0	1	0	1	1	0	0	0	0	0	1	0	1	0	0	1	1	0	0	0	0	0	0	0	0	0	0	0	0	0	0
EG-001-03-010765	1	46	1	1	1	4	1	0	1	0	0	1	0	0	22	0	0	0	0	1	0	0	0	0	0	0	0	0	1	0	1	0	0	1	1	0	0	0	0	0	0	0	0	0	0	0	0	0	0
EG-001-03-010770	1	60	2	1	1	4	1	0	0	0	0	0	0	0	20	0	0	0	0	0	0	0	0	0	0	0	0	0	0	.	1	0	0	1	1	0	0	0	0	0	1	0	0	0	0	0	0	1	0
EG-001-03-010781	1	42	1	1	1	3	1	0	0	0	0	0	0	1	29	1	1	0	0	0	0	1	0	0	0	0	0	0	0	.	1	0	0	1	1	0	0	0	1	0	0	0	0	0	0	0	0	0	0
EG-001-03-010798	1	35	2	1	1	4	1	0	0	0	0	1	0	1	29	1	1	0	0	1	0	0	1	0	0	0	0	0	1	1	1	0	0	1	1	0	0	0	1	0	0	0	0	0	0	0	0	0	0
EG-001-03-010806	1	42	1	1	1	7	0	0	0	0	0	1	0	0	18	1	0	0	0	1	0	1	0	0	0	0	0	0	0	.	1	0	0	1	3	0	0	0	1	0	0	0	0	0	0	0	0	0	0
EG-001-03-010816	1	55	1	1	1	5	1	0	0	0	0	1	0	0	18	0	0	0	0	1	0	1	0	0	0	0	0	0	0	.	1	0	0	1	1	0	0	0	1	0	0	0	0	0	0	0	0	0	0
EG-001-03-010817	1	40	1	1	1	7	0	0	0	0	0	0	0	0	20	1	0	0	0	1	0	1	1	0	0	0	0	0	1	0	1	0	0	1	1	0	0	0	0	0	0	0	0	0	0	0	0	0	0
EG-001-03-010818	1	44	1	1	1	7	1	0	0	0	0	0	0	0	18	1	0	0	0	1	0	0	0	0	0	0	0	0	1	0	1	0	0	1	1	0	0	0	0	0	0	0	0	0	0	0	0	0	0
EG-001-03-010828	1	40	2	1	1	7	1	0	0	0	0	0	0	1	19	1	1	0	0	1	0	0	1	0	0	0	0	0	1	1	1	0	0	1	1	0	0	0	1	0	0	0	0	0	0	0	0	0	0
EG-001-03-010830	1	35	1	1	1	1	0	0	0	0	0	0	0	0	20	1	1	0	0	1	0	0	1	0	0	0	0	0	1	0	1	0	0	1	1	1	0	0	1	0	0	0	0	0	0	0	0	0	0
EG-001-03-010831	1	55	2	1	1	7	0	0	1	1	0	1	0	0	24	1	0	0	0	1	0	0	1	0	0	0	0	0	1	0	1	0	0	1	1	0	0	0	0	0	0	0	0	0	0	0	0	0	0
EG-001-03-010832	1	24	2	1	1	3	0	0	0	0	0	1	0	0	35	0	0	0	0	1	0	0	0	0	0	0	0	0	0	.	1	0	0	1	1	0	0	0	1	0	0	0	0	0	0	0	0	0	0
EG-001-03-010833	1	24	2	1	1	6	1	0	1	0	0	1	0	0	22	1	0	0	0	1	0	0	1	0	0	0	0	0	0	.	1	0	0	1	1	0	0	0	0	0	0	0	0	0	0	0	0	0	0
EG-001-03-010844	1	50	1	1	1	7	1	0	1	0	0	1	0	1	22	0	0	0	0	1	0	1	1	0	0	0	0	0	1	1	1	0	0	1	1	0	0	0	0	0	0	0	0	0	0	0	0	0	0
EG-001-03-010846	1	60	2	1	1	15	1	0	1	1	0	1	0	0	22	0	0	0	0	1	0	0	1	0	0	0	0	0	0	.	1	0	0	1	3	0	0	0	0	0	0	0	0	0	1	0	0	0	0
EG-001-03-010871	1	20	2	1	1	4	1	0	0	0	0	0	0	1	20	1	1	0	0	1	0	0	1	0	0	0	0	0	0	.	1	0	0	1	4	0	0	0	1	0	0	0	0	0	0	0	0	0	0
EG-001-03-010876	1	52	2	1	1	4	0	0	0	0	0	1	0	0	18	0	0	0	0	1	0	0	0	0	0	0	0	1	1	0	1	0	0	1	3	0	0	0	1	0	0	0	0	0	0	0	0	0	0
EG-001-03-010895	1	40	2	1	1	7	0	0	1	0	0	1	0	0	20	1	0	0	0	1	0	0	1	0	0	1	0	0	1	0	1	0	0	1	1	0	0	0	1	0	0	0	0	0	0	0	0	0	0
EG-001-03-010896	1	35	2	1	1	7	0	1	1	1	0	1	0	0	18	1	0	0	0	1	0	0	0	0	0	0	0	0	1	0	1	0	0	1	1	0	0	0	1	0	0	0	0	0	1	0	0	1	0
EG-001-03-010899	1	55	2	1	1	7	1	0	1	0	0	1	0	0	18	0	0	0	0	1	0	0	1	0	0	1	0	0	1	0	1	0	0	1	3	0	0	0	0	1	0	0	0	0	0	0	0	0	0
EG-001-03-010904	1	46	2	1	1	7	1	0	1	0	0	1	0	1	20	1	0	0	0	1	0	0	1	0	0	0	0	0	0	.	1	0	0	1	1	0	0	0	0	0	0	0	0	0	0	0	0	0	0
EG-001-03-010906	1	40	2	1	1	2	1	0	1	0	0	1	0	0	28	1	1	0	0	1	0	0	0	0	0	0	0	0	0	.	1	0	0	1	1	0	0	0	1	0	0	0	0	0	1	0	0	0	0
EG-001-03-010910	1	28	1	1	1	3	1	0	1	0	0	1	0	1	28	1	1	0	0	1	0	1	0	0	0	0	0	0	0	.	1	0	0	1	1	0	0	0	0	0	0	0	0	0	0	0	0	0	0
EG-001-03-010912	1	55	2	1	1	3	1	0	1	0	0	1	0	0	22	0	1	0	0	1	0	0	0	0	0	0	0	0	1	0	1	0	0	1	1	0	0	0	0	0	0	0	0	0	0	0	0	0	0
EG-001-03-010918	1	45	1	1	1	4	1	0	1	0	0	1	0	0	20	1	0	0	0	1	0	0	0	0	0	0	0	0	1	0	1	0	0	1	1	0	0	0	0	0	0	0	0	0	0	0	0	0	0
EG-001-03-010926	1	33	1	1	1	3	0	0	1	0	0	0	0	0	22	1	0	0	0	0	0	0	0	0	0	0	0	0	1	0	1	0	0	1	1	0	0	0	0	0	0	1	1	0	0	0	0	1	0
EG-001-03-010927	1	32	1	1	1	1	0	0	1	0	0	0	0	0	20	0	0	0	0	1	0	0	0	1	0	0	0	0	1	0	1	0	0	1	3	0	0	0	1	0	0	0	0	0	0	0	0	0	0
EG-001-03-010928	1	75	1	1	1	7	0	0	1	0	0	1	0	0	24	1	1	0	0	1	0	1	1	0	0	0	0	0	1	0	1	0	0	1	3	0	0	0	0	0	0	0	0	0	1	0	0	1	0
EG-001-03-010931	1	70	1	1	1	7	0	0	1	0	0	1	0	0	20	1	0	0	0	0	0	0	0	0	0	0	0	0	1	0	1	0	0	1	1	0	0	0	0	0	0	0	0	0	0	0	0	0	0
EG-001-03-010934	1	50	2	1	1	7	1	0	0	0	0	0	0	1	28	1	1	0	0	1	0	0	1	0	0	0	0	0	1	1	1	0	0	1	1	0	0	0	1	0	0	0	0	0	0	0	0	0	0
EG-001-03-010938	1	29	1	1	1	4	0	0	0	0	0	0	0	0	19	1	1	0	0	1	0	1	0	0	0	0	0	0	1	0	1	0	0	1	1	0	0	0	0	0	0	0	0	0	0	0	0	0	0
EG-001-03-010950	1	70	1	1	1	7	0	0	1	0	0	1	0	0	18	1	0	0	0	1	0	1	1	0	0	0	0	0	0	.	1	0	0	1	1	0	0	0	0	0	0	1	0	0	0	0	0	1	0
EG-001-03-010964	1	60	1	1	1	3	1	0	1	0	0	0	0	0	20	1	1	0	0	1	0	1	1	0	0	0	0	0	0	.	1	0	0	1	3	0	0	0	0	0	0	0	0	0	1	0	0	0	0
EG-001-03-010965	1	64	1	1	1	5	1	0	1	0	0	0	0	0	20	1	1	0	0	1	0	1	1	0	0	0	0	0	1	0	1	0	0	1	1	0	0	0	0	0	0	0	0	0	0	0	1	1	0
EG-001-03-010968	1	29	2	1	1	3	1	1	0	0	0	1	0	0	19	1	1	0	0	1	0	0	1	0	0	0	0	0	1	0	1	0	0	1	1	0	0	0	1	0	0	0	0	0	0	0	0	0	0
EG-001-03-010969	1	22	2	1	1	4	1	0	0	0	0	1	0	0	20	1	1	0	0	0	0	0	1	0	0	0	0	0	0	.	1	0	0	1	1	0	0	0	1	0	0	0	0	0	0	0	0	1	0
EG-001-03-010970	1	51	2	1	1	3	1	0	1	0	0	1	0	1	25	1	1	0	0	0	0	0	0	0	0	1	0	0	0	.	1	0	0	1	1	0	0	0	0	1	0	0	0	0	0	0	0	0	0
EG-001-03-010971	1	20	2	1	1	7	1	1	0	0	0	1	0	0	19	0	0	0	0	1	0	0	1	0	0	0	0	0	0	.	1	0	0	1	1	0	0	0	0	0	0	0	0	0	0	0	0	0	0
EG-001-03-010985	1	30	1	1	1	4	0	0	0	0	0	1	0	1	29	0	1	0	0	1	0	0	0	0	0	0	0	0	1	0	1	0	0	1	1	0	0	0	1	0	0	0	0	0	0	0	0	0	0
EG-001-03-010986	1	45	1	1	1	3	0	1	0	0	0	1	0	0	19	1	1	0	0	1	0	1	1	0	0	0	0	0	0	.	1	0	0	1	1	0	0	0	0	0	0	0	0	0	0	0	0	0	0
EG-001-03-010997	1	56	2	1	1	5	1	0	0	0	0	1	0	0	18	1	1	0	0	1	0	0	0	0	0	0	0	0	0	.	1	0	0	1	1	0	0	0	1	0	0	0	0	0	0	0	0	1	0
EG-001-03-011002	1	43	2	1	1	4	1	0	0	0	0	1	0	0	18	1	1	0	0	1	0	0	0	0	0	0	0	0	0	.	1	0	0	1	1	0	0	0	0	0	0	0	0	0	0	0	0	0	0
EG-001-03-011004	1	65	2	1	1	7	1	0	1	1	0	1	0	1	23	1	1	0	0	0	0	0	0	0	0	0	0	0	0	.	1	0	0	1	1	0	0	0	0	0	0	0	0	0	0	0	0	0	0
EG-001-03-011005	1	59	1	1	1	7	1	0	0	0	0	0	0	0	18	1	1	0	0	1	0	0	0	0	0	0	0	0	0	.	1	0	0	1	1	0	0	0	0	0	0	0	0	0	0	0	0	0	0
EG-001-03-011008	1	60	2	1	1	5	0	0	0	0	0	1	0	1	22	1	0	0	0	1	0	0	0	0	0	1	0	0	1	0	1	0	0	1	1	0	0	0	0	0	0	0	0	0	0	0	0	0	0
EG-001-03-011013	1	60	2	1	1	3	1	0	0	0	0	0	0	1	22	1	1	0	0	1	0	0	0	0	0	0	0	0	0	.	1	0	0	1	1	0	0	0	0	0	0	0	1	0	0	0	0	0	0
EG-001-03-011015	1	45	2	1	1	4	1	0	0	1	0	1	0	0	20	1	1	0	0	1	0	0	1	0	0	0	0	0	0	.	1	0	0	1	1	0	0	0	1	0	0	0	0	0	1	0	0	1	0
EG-001-03-011035	1	53	1	1	1	7	0	0	0	0	0	1	0	0	20	0	0	0	0	1	0	1	0	0	0	0	0	0	0	.	1	0	0	1	1	0	0	0	0	0	0	0	0	0	0	0	0	0	0
EG-001-03-011045	1	49	1	1	1	4	0	0	1	0	0	1	0	0	22	0	0	0	0	1	0	0	0	0	0	1	0	0	0	.	1	0	0	1	1	0	0	0	0	0	0	0	1	0	0	0	0	0	0
EG-001-03-011054	1	50	2	1	1	7	1	0	1	0	0	0	0	0	22	1	0	0	0	0	0	0	1	0	0	0	0	0	1	0	1	0	0	1	4	0	0	0	0	0	0	0	0	0	0	0	0	0	0
EG-001-03-011064	1	19	1	1	1	7	1	0	1	0	0	1	1	1	30	1	1	0	0	1	0	1	1	0	0	0	0	0	1	0	1	0	0	1	1	0	0	0	0	0	0	0	0	0	0	0	0	0	0
EG-001-03-011067	1	18	2	1	1	7	1	0	1	0	0	1	0	0	18	1	0	0	0	1	0	0	1	0	0	0	0	0	0	.	1	0	0	1	1	1	0	0	0	0	0	0	0	0	0	0	0	0	0
EG-001-03-011076	1	70	2	1	1	7	1	1	0	0	0	1	0	1	28	1	1	0	0	1	0	0	1	0	0	1	0	0	0	.	1	0	0	1	1	0	0	0	1	0	0	0	0	0	0	0	0	0	0
EG-001-03-011077	1	52	1	1	1	3	0	0	0	0	0	0	0	0	18	1	0	0	0	1	0	0	0	0	0	0	0	0	1	0	1	0	0	1	4	0	0	0	0	0	0	0	0	0	0	0	0	0	0
EG-001-03-011081	1	45	2	1	1	7	0	0	0	0	0	1	0	0	19	1	1	0	0	1	0	0	1	0	0	0	0	0	0	.	1	0	0	1	1	0	0	0	1	0	0	0	0	0	0	0	0	0	0
EG-001-03-011082	1	47	1	1	1	4	1	0	1	0	0	1	1	0	20	1	1	0	0	1	0	0	1	0	0	0	0	0	1	0	1	0	0	1	1	0	0	0	0	1	0	0	0	0	0	0	0	0	0
EG-001-03-011084	1	55	2	1	1	4	1	0	1	0	0	1	0	0	22	1	1	0	0	1	0	0	0	0	0	1	0	0	1	0	1	0	0	1	1	0	0	0	0	0	0	0	0	0	1	0	0	0	0
EG-001-03-011085	1	18	2	1	1	3	1	0	1	0	0	1	0	0	18	1	1	0	0	1	0	0	0	1	0	0	0	0	0	.	1	0	0	1	1	0	0	0	0	0	0	0	0	0	0	0	0	0	0
EG-001-03-011089	1	60	2	1	1	7	1	0	1	1	0	1	0	0	33	1	0	0	0	1	0	0	1	0	0	1	0	0	1	0	1	0	0	1	1	0	0	0	0	0	0	0	0	0	0	0	0	0	0
EG-001-03-011090	1	50	2	1	1	7	1	0	0	0	0	0	0	0	24	1	1	0	0	1	0	0	1	0	0	0	0	0	0	.	1	0	0	1	1	0	0	0	0	0	0	0	0	0	0	0	0	0	0
EG-001-03-011093	1	30	2	1	1	3	0	0	0	0	0	1	0	0	19	1	0	0	0	1	0	0	1	0	0	0	0	0	0	.	1	0	0	1	1	0	0	0	0	0	0	0	0	0	1	0	0	0	0
EG-001-03-011095	1	29	1	1	1	4	0	0	0	0	0	1	0	0	18	1	0	0	0	1	0	1	1	0	0	0	0	0	0	.	1	0	0	1	1	0	0	0	0	0	0	0	0	0	0	0	0	0	0
EG-001-03-011096	1	55	1	1	1	4	0	0	1	0	0	1	0	0	18	0	0	0	0	1	0	1	1	0	0	0	0	0	1	1	0	0	0	1	1	0	0	0	1	0	0	0	0	0	0	0	0	1	0
EG-001-03-011097	1	18	2	1	1	7	0	0	1	0	0	1	0	0	20	1	0	0	0	1	0	0	1	0	0	0	0	0	1	0	1	0	0	1	1	0	0	0	0	0	0	0	0	0	0	0	0	0	0
EG-001-03-011098	1	42	2	1	1	3	0	0	0	0	0	0	0	0	20	1	0	0	0	0	0	0	1	1	0	0	0	0	0	.	1	0	0	1	3	0	0	0	0	0	0	0	0	0	0	0	1	0	0
EG-001-03-011101	1	46	2	1	1	3	1	0	0	0	0	1	0	1	26	1	1	0	0	1	0	0	1	0	0	0	0	0	1	0	1	0	0	1	1	0	0	0	0	1	0	0	0	0	1	0	0	0	0
EG-001-03-011109	1	35	1	1	1	5	1	0	1	0	0	1	0	1	22	0	1	0	0	1	0	1	0	0	0	0	0	0	1	0	1	0	0	1	1	0	0	0	1	0	0	0	0	0	0	0	0	0	0
EG-001-03-011119	1	44	2	1	1	7	1	0	0	0	0	1	0	1	29	1	1	0	0	1	0	0	1	0	0	0	0	0	0	.	1	0	0	1	1	0	0	0	0	0	0	0	0	0	0	0	0	1	0
EG-001-03-011121	1	20	2	1	1	4	1	0	1	0	0	1	0	0	20	1	0	0	0	1	0	0	1	0	0	0	0	0	1	0	1	0	0	1	1	0	0	0	0	0	1	1	0	0	0	0	0	0	0
EG-001-03-011132	1	35	2	1	1	2	1	0	0	0	0	1	0	0	27	1	1	0	0	0	0	0	1	0	0	0	0	0	0	.	1	0	0	1	1	0	0	0	0	0	0	0	0	0	0	0	0	0	0
EG-001-03-011135	1	51	1	1	1	4	1	0	0	0	0	1	0	0	20	1	0	0	0	1	0	0	1	0	0	0	0	0	1	0	1	0	0	1	1	0	0	0	0	0	0	0	0	0	0	0	0	1	0
EG-001-03-011137	1	53	2	1	1	4	1	0	0	0	0	0	0	0	18	1	0	0	0	1	0	0	1	0	0	1	0	0	0	.	1	0	0	1	1	0	0	0	0	0	0	0	0	0	0	0	0	0	0
EG-001-03-011138	1	50	2	1	1	15	1	0	1	0	0	0	0	0	18	1	1	0	0	1	0	0	1	1	0	0	0	0	1	1	1	0	0	1	1	0	0	0	0	0	0	0	0	0	0	0	0	1	0
EG-001-03-011139	1	50	2	1	1	7	1	0	0	0	0	0	0	0	18	1	1	0	0	1	0	0	1	0	0	1	0	0	0	.	1	0	0	1	1	0	0	0	0	0	0	0	0	0	0	0	0	0	0
EG-001-03-011140	1	50	2	1	1	3	1	0	0	0	0	0	0	0	18	0	0	0	0	0	0	0	0	0	0	0	0	0	0	.	1	0	0	1	1	0	0	0	0	0	0	0	0	0	1	0	0	1	0
EG-001-03-011141	1	30	2	1	1	5	1	0	1	0	0	1	0	0	20	1	0	0	0	0	0	0	1	0	0	0	0	0	0	.	1	0	0	1	1	0	0	0	0	0	0	1	0	0	0	0	0	0	0
EG-001-03-011147	1	30	2	1	1	7	1	0	0	0	0	1	0	1	20	0	1	0	0	1	0	0	1	0	0	0	0	0	0	.	1	0	0	1	1	0	0	0	0	0	0	0	0	0	0	0	0	0	0
EG-001-03-011150	1	30	1	1	1	3	0	0	0	0	1	1	1	1	20	0	1	0	0	1	0	0	0	0	0	0	0	0	1	0	1	0	0	1	1	0	0	0	0	0	0	0	0	0	0	0	0	0	0
EG-001-03-011155	1	56	2	1	1	3	1	0	0	0	0	1	0	1	18	0	1	0	0	1	0	0	0	0	0	1	0	0	0	.	1	0	0	1	1	0	0	0	0	0	0	0	0	0	0	0	0	0	0
EG-001-03-011157	1	30	2	1	1	4	1	0	1	0	0	1	0	1	20	1	1	0	0	1	0	0	0	0	0	0	0	0	0	.	1	0	0	1	3	0	0	0	0	0	0	0	0	0	1	0	0	1	0
EG-001-03-011161	1	35	2	1	1	3	1	0	0	0	0	0	0	1	20	1	1	0	0	1	0	0	1	0	0	0	0	0	0	.	1	0	0	1	1	0	0	0	0	0	0	0	0	0	1	1	0	0	0
EG-001-03-011162	1	25	2	1	1	3	1	0	0	0	0	1	0	1	20	1	1	0	0	0	0	0	1	0	0	0	0	0	0	.	1	0	0	1	1	0	0	0	0	0	1	0	0	0	0	0	0	0	0
EG-001-03-011165	1	40	1	1	1	3	1	0	0	0	0	1	0	1	22	1	1	0	0	1	0	0	0	0	0	0	0	0	0	.	1	0	0	1	1	0	0	1	0	0	0	0	0	0	0	0	0	0	0
EG-001-03-011166	1	58	1	1	1	5	1	0	0	0	0	1	0	1	22	1	1	0	0	1	0	0	0	0	0	0	0	0	0	.	1	0	0	1	1	0	0	0	0	0	1	0	0	0	0	0	0	0	0
EG-001-03-011167	1	60	1	1	1	2	1	0	1	0	0	1	1	1	18	1	1	0	0	1	0	1	0	0	0	0	0	0	0	.	1	0	0	1	1	0	0	0	0	0	0	0	0	0	0	0	0	1	0
EG-001-03-011168	1	28	1	1	1	7	1	0	1	0	0	1	0	1	22	1	1	0	0	1	0	1	0	0	0	0	0	0	0	.	1	0	0	1	1	0	0	0	1	0	0	0	0	0	0	0	0	0	0
EG-001-03-011170	1	77	1	1	1	4	1	0	0	0	0	0	0	1	18	1	0	0	0	1	0	0	1	0	0	0	0	0	1	0	1	0	0	1	1	0	0	0	0	1	0	0	0	0	1	0	0	0	0
EG-001-03-011172	1	30	2	1	1	7	1	0	0	0	0	0	0	0	20	0	0	0	0	1	0	0	0	0	0	0	0	0	0	.	1	1	0	1	1	0	0	0	0	0	0	0	0	0	1	0	0	0	0
EG-001-03-011173	1	60	1	1	1	3	0	0	0	0	0	0	0	0	20	1	0	0	0	0	0	0	0	0	0	0	0	0	0	.	1	0	0	1	1	0	0	0	0	0	0	0	0	0	0	0	0	0	0
EG-001-03-011174	1	50	2	1	1	4	0	0	0	0	0	1	0	0	22	0	0	0	0	1	0	0	0	0	0	0	0	0	1	0	1	0	0	1	1	0	0	0	0	0	0	0	0	0	1	0	0	0	0
EG-001-03-011175	1	58	2	1	1	6	1	0	1	0	0	1	0	0	18	1	0	0	0	0	0	0	0	0	0	0	0	0	0	.	1	0	0	1	1	0	0	0	0	0	0	0	0	0	0	0	0	0	0
EG-001-03-011182	1	65	1	1	1	7	1	0	1	0	0	0	0	0	18	1	1	0	0	1	0	0	0	0	0	0	0	0	1	0	0	0	0	1	1	0	0	0	0	0	0	0	0	0	0	0	0	1	0
EG-001-03-011185	1	32	2	1	1	4	1	0	1	0	0	0	0	0	20	1	1	0	0	0	0	0	1	0	0	0	0	0	1	0	1	0	0	1	1	0	0	0	0	0	0	0	0	0	0	0	0	0	0
EG-001-03-011186	1	39	2	1	1	3	1	0	1	0	0	1	0	0	28	0	0	0	0	1	0	0	0	1	0	0	0	0	0	.	1	0	0	1	1	0	0	0	0	0	0	0	0	0	0	0	0	0	0
EG-001-03-011195	1	54	2	1	1	6	1	0	0	0	0	1	0	0	27	0	0	0	0	1	0	0	1	0	0	0	0	0	1	0	1	0	0	1	1	0	0	0	0	0	0	0	0	0	0	0	0	0	0
EG-001-03-011196	1	30	2	1	1	5	0	0	1	0	0	1	0	0	22	0	0	0	0	1	0	0	1	0	0	0	0	0	0	.	1	0	0	1	1	0	0	0	0	1	0	0	0	0	1	0	0	0	0
EG-001-03-011203	1	50	2	1	1	2	1	0	0	0	0	0	0	0	22	1	0	0	0	0	0	0	0	0	0	0	0	0	1	1	1	0	0	1	1	0	0	0	0	0	0	0	0	0	0	0	0	0	0
EG-001-03-011206	1	64	2	1	1	2	1	0	0	0	0	1	0	1	40	1	1	0	0	0	0	0	1	0	0	1	0	0	0	.	1	0	0	1	1	0	0	0	0	0	0	0	0	0	0	0	0	0	0
EG-001-03-011208	1	56	2	1	1	3	1	0	1	0	0	1	0	1	22	1	1	0	0	1	0	0	0	0	0	1	0	0	1	0	1	1	0	1	1	0	0	0	0	0	0	0	0	0	0	0	0	0	0
EG-001-03-011211	1	40	1	1	1	2	1	0	1	0	0	1	0	1	20	1	1	0	0	1	0	0	0	0	0	0	0	0	0	.	1	0	0	1	1	0	0	0	0	0	1	0	0	0	1	0	0	1	0
EG-001-03-011212	1	30	1	1	1	4	1	0	1	0	0	1	0	0	22	1	0	0	0	1	0	1	1	0	0	0	0	0	0	.	1	0	0	1	1	0	0	0	0	0	0	0	0	0	0	0	0	0	0
EG-001-03-011216	1	75	2	1	1	2	0	0	0	0	0	1	0	0	19	0	0	0	0	0	0	0	1	0	0	1	0	0	0	.	1	0	0	1	1	0	0	0	0	0	0	0	0	0	0	0	0	1	0
EG-001-03-011227	1	36	1	1	1	4	1	0	1	1	0	0	0	0	18	1	1	0	0	1	0	0	0	0	0	0	0	0	0	.	1	0	0	1	3	0	0	0	0	0	0	0	0	0	0	0	0	1	0
EG-001-03-011238	1	25	1	1	1	.	1	0	0	0	0	0	0	0	20	0	0	0	0	1	0	0	0	0	0	0	0	0	0	.	1	0	0	1	1	0	0	0	0	0	0	0	0	0	0	0	0	0	0
EG-001-03-011240	1	41	2	1	1	7	1	0	1	0	0	0	0	0	17	1	0	0	0	1	0	0	1	0	0	0	0	0	0	.	1	0	0	1	1	0	0	0	0	1	0	0	0	0	0	0	0	1	0
EG-001-03-011242	1	60	2	1	1	5	1	0	1	0	0	1	0	0	25	1	0	0	0	0	0	0	1	0	0	1	0	0	0	.	1	0	0	1	1	0	0	0	1	0	0	0	0	0	1	0	0	0	0
EG-001-03-011245	1	35	2	1	1	7	0	0	0	0	0	0	0	0	20	1	0	0	0	1	0	0	1	0	0	0	0	0	0	.	1	0	0	1	1	0	0	0	0	0	0	0	0	0	0	0	0	1	0
EG-001-03-011246	1	65	2	1	1	7	0	0	0	0	0	1	0	0	18	1	0	0	0	1	0	0	0	0	0	0	0	0	0	.	1	0	0	1	1	0	0	0	0	0	0	0	0	0	0	0	0	0	0
EG-001-03-011250	1	64	1	1	1	7	1	0	1	0	0	0	0	1	19	1	1	0	0	1	0	0	0	0	0	0	0	0	0	.	1	0	0	1	1	0	0	0	0	0	0	0	0	0	1	0	0	0	0
EG-001-03-011253	1	62	2	1	1	4	1	0	1	0	0	1	0	1	22	1	1	0	0	1	0	0	0	0	0	0	0	0	0	.	1	0	0	1	1	0	0	0	0	0	0	0	0	0	0	0	1	1	0
EG-001-03-011255	1	60	2	1	1	4	1	0	1	0	0	1	0	1	28	1	1	0	0	1	0	0	0	0	0	0	0	0	0	.	1	0	0	1	1	0	0	0	0	0	0	0	0	0	0	0	1	0	0
EG-001-03-011256	1	82	1	1	1	5	1	0	1	0	0	1	0	0	30	1	1	0	0	1	0	0	1	0	0	1	0	0	1	1	1	1	0	1	2	0	0	0	0	0	0	0	0	0	0	0	0	1	0
EG-001-03-011259	1	57	1	1	1	5	1	0	1	0	0	1	0	0	22	1	1	0	0	1	0	1	0	0	0	0	0	0	1	0	1	0	0	1	1	0	0	0	1	0	0	0	0	0	0	0	0	0	0
EG-001-03-011265	1	37	2	1	1	7	1	0	1	0	0	1	0	0	22	0	0	0	0	1	0	0	0	0	0	0	0	0	0	.	1	0	0	1	1	0	0	0	0	0	0	0	0	0	0	0	0	0	0
EG-001-03-011266	1	18	2	1	1	4	0	0	0	0	0	0	0	0	18	1	0	0	0	1	0	0	1	0	0	0	0	0	0	.	1	0	0	1	1	0	0	0	0	0	0	0	0	0	1	0	0	1	0
EG-001-03-011267	1	70	2	1	1	7	0	0	0	0	0	0	0	0	20	1	0	0	0	0	0	0	1	0	0	0	0	0	0	.	1	0	0	1	1	0	0	0	0	0	0	1	0	0	1	0	0	1	0
EG-001-03-011268	1	26	1	1	1	8	0	0	0	0	0	0	0	0	18	1	1	0	0	1	0	0	0	0	0	0	0	0	0	.	1	0	0	1	1	0	0	0	0	0	0	0	0	0	0	0	0	0	0
EG-001-03-900235	0	27	1	0	0	.	0	0	0	0	0	0	0	0	.	.	.	0	0	0	0	1	0	0	0	0	0	0	.	.	.	.	.	.	.	0	0	0	0	0	0	0	0	0	0	0	0	0	0
EG-001-03-900237	0	50	2	0	0	.	0	0	0	0	0	0	0	0	.	.	.	0	0	0	0	0	1	0	0	0	0	0	.	.	.	.	.	.	.	0	0	0	0	0	0	0	0	0	0	0	0	0	0
EG-001-03-900239	0	32	2	0	0	.	0	0	0	0	0	0	0	0	.	.	.	0	0	0	0	0	0	0	0	0	0	0	.	.	.	.	.	.	.	0	0	0	0	0	0	0	0	0	0	0	0	0	0
EG-001-03-900245	0	30	2	0	0	.	0	0	0	0	0	0	0	0	.	.	.	0	0	0	0	0	1	0	0	0	0	0	.	.	.	.	.	.	.	0	0	0	0	0	0	1	0	0	0	0	0	1	0
EG-001-03-900250	0	32	1	0	0	.	0	0	0	0	0	0	0	0	.	.	.	0	0	0	0	0	0	0	0	0	0	0	.	.	.	.	.	.	.	0	0	0	0	0	0	0	0	0	1	0	0	1	0
EG-001-03-900252	0	68	1	0	0	.	0	0	0	0	0	0	0	0	.	.	.	0	0	0	0	1	1	0	0	0	0	0	.	.	.	.	.	.	.	0	0	0	0	0	0	0	0	0	0	0	0	0	0
EG-001-03-900254	0	53	1	0	0	.	0	0	0	0	0	0	0	0	.	.	.	0	0	0	0	1	0	0	0	0	0	0	.	.	.	.	.	.	.	0	0	0	0	0	0	0	0	0	0	0	0	0	0
EG-001-03-900256	0	35	2	0	0	.	0	0	0	0	0	0	0	0	.	.	.	0	0	0	0	0	0	0	0	0	0	0	.	.	.	.	.	.	.	0	0	0	0	0	0	0	0	0	1	0	0	0	0
EG-001-03-900260	0	20	1	0	0	.	0	0	0	0	0	0	0	0	.	.	.	0	0	0	0	1	1	0	0	0	0	0	.	.	.	.	.	.	.	0	0	0	0	0	0	0	0	0	1	0	0	1	0
EG-001-03-900262	0	30	2	0	0	.	0	0	0	0	0	0	0	0	.	.	.	0	0	0	0	0	1	0	0	0	0	0	.	.	.	.	.	.	.	0	0	0	0	0	0	1	0	0	0	0	0	1	0
EG-001-03-900263	0	41	1	0	0	.	0	0	0	0	0	0	0	0	.	.	.	0	0	0	0	0	0	0	0	0	0	0	.	.	.	.	.	.	.	0	0	0	0	0	0	0	0	0	0	0	0	0	0
EG-001-03-900264	0	39	1	0	0	.	0	0	0	0	0	0	0	0	.	.	.	0	0	0	0	0	0	0	0	0	0	0	.	.	.	.	.	.	.	0	0	0	0	0	0	0	0	0	0	0	0	0	0
EG-001-03-900265	0	50	2	0	0	.	0	0	0	0	0	0	0	0	.	.	.	0	0	0	0	0	0	0	0	0	0	0	.	.	.	.	.	.	.	0	0	0	0	0	0	0	0	0	0	0	0	0	0
EG-001-03-900268	0	50	1	0	0	.	0	0	0	0	0	0	0	0	.	.	.	0	0	0	0	1	1	0	0	0	0	0	.	.	.	.	.	.	.	0	0	0	0	0	0	0	0	0	0	0	0	0	0
EG-001-03-900269	0	37	1	0	0	.	0	0	0	0	0	0	0	0	.	.	.	0	0	0	0	0	0	0	0	0	0	0	.	.	.	.	.	.	.	0	0	0	0	0	0	0	0	0	0	0	0	0	0
EG-001-03-900280	0	50	2	0	0	.	0	0	0	0	0	0	0	0	.	.	.	0	0	0	0	0	0	0	0	0	0	0	.	.	.	.	.	.	.	0	0	0	0	0	0	1	0	0	0	0	0	0	0
EG-001-03-900283	0	32	2	0	0	.	0	0	0	0	0	0	0	0	.	.	.	0	0	0	0	0	1	0	0	0	0	0	.	.	.	.	.	.	.	0	0	0	0	0	1	0	0	0	0	0	0	1	0
EG-001-03-900285	0	20	1	0	0	.	0	0	0	0	0	0	0	0	.	.	.	0	0	0	0	0	0	0	0	0	0	0	.	.	.	.	.	.	.	0	0	0	0	0	0	0	0	0	1	0	0	0	0
EG-001-03-900289	0	25	1	0	0	.	0	0	0	0	0	0	0	0	.	.	.	0	0	0	0	0	0	0	0	0	0	0	.	.	.	.	.	.	.	0	0	0	0	0	0	0	0	0	1	0	0	0	0
EG-001-03-900296	0	52	1	0	0	.	0	0	0	0	0	0	0	0	.	.	.	0	0	0	0	1	0	0	0	0	0	0	.	.	.	.	.	.	.	0	0	0	0	0	0	0	0	0	0	0	0	0	0
EG-001-03-900301	0	58	1	0	0	.	0	0	0	0	0	0	0	0	.	.	.	0	0	0	0	1	1	0	0	0	0	0	.	.	.	.	.	.	.	0	0	0	0	0	0	0	0	0	0	0	0	1	9
EG-001-03-900317	0	48	2	0	0	.	0	0	0	0	0	0	0	0	.	.	.	0	0	0	0	0	0	0	0	0	0	0	.	.	.	.	.	.	.	0	0	0	0	0	0	1	0	0	0	0	0	0	0
EG-001-03-900318	0	36	1	0	0	.	0	0	0	0	0	0	0	0	.	.	.	0	0	0	0	0	1	0	0	0	0	0	.	.	.	.	.	.	.	0	0	0	0	0	0	1	0	0	0	0	0	0	0
EG-001-03-900321	0	25	2	0	0	.	0	0	0	0	0	0	0	0	.	.	.	0	0	0	0	0	1	0	0	0	0	0	.	.	.	.	.	.	.	0	0	0	0	0	0	0	0	0	0	0	0	0	0
EG-001-03-900331	0	37	1	0	0	.	0	0	0	0	0	0	0	0	.	.	.	0	0	0	0	1	0	0	0	0	0	0	.	.	.	.	.	.	.	0	0	0	0	0	0	1	0	0	0	0	0	1	9
EG-001-03-900332	0	35	2	0	0	.	0	0	0	0	0	0	0	0	.	.	.	0	0	0	0	0	0	0	0	0	0	0	.	.	.	.	.	.	.	0	0	0	0	0	0	0	0	0	0	0	0	0	9
EG-001-03-900353	0	42	1	0	0	.	0	0	0	0	0	0	0	0	.	.	.	0	0	0	0	0	0	0	0	0	0	0	.	.	.	.	.	.	.	0	0	0	0	0	0	0	0	0	0	0	0	0	9
EG-001-03-900362	0	42	1	0	0	.	0	0	0	0	0	0	0	0	.	.	.	0	0	0	0	0	1	0	0	1	0	0	.	.	.	.	.	.	.	0	0	0	0	0	0	0	0	0	0	0	0	0	9
EG-001-03-900366	0	60	2	0	0	.	0	0	0	0	0	0	0	0	.	.	.	0	0	0	0	0	1	0	0	0	0	0	.	.	.	.	.	.	.	0	0	0	0	0	0	0	0	0	0	0	0	1	9
EG-001-03-900368	0	34	2	0	0	.	0	0	0	0	0	0	0	0	.	.	.	0	0	0	0	0	0	0	0	0	0	0	.	.	.	.	.	.	.	0	0	0	0	0	0	0	0	0	0	0	0	1	9
EG-001-03-900369	0	25	1	0	0	.	0	0	0	0	0	0	0	0	.	.	.	0	0	0	0	0	1	0	0	0	0	0	.	.	.	.	.	.	.	0	0	0	0	0	0	0	0	0	0	0	0	0	0
EG-001-03-900374	0	43	1	0	0	.	0	0	0	0	0	0	0	0	.	.	.	0	0	0	0	0	0	0	0	0	0	0	.	.	.	.	.	.	.	0	0	0	0	0	0	0	0	0	0	0	0	1	0
EG-001-03-900375	0	31	1	0	0	.	0	0	0	0	0	0	0	0	.	.	.	0	0	0	0	0	1	0	0	0	0	0	.	.	.	.	.	.	.	0	0	0	0	0	0	0	0	0	0	0	0	1	0
EG-001-03-900379	0	35	1	0	0	.	0	0	0	0	0	0	0	0	.	.	.	0	0	0	0	1	1	0	0	1	0	0	.	.	.	.	.	.	.	0	0	0	0	0	0	0	0	0	1	0	0	0	0
EG-001-03-900386	0	18	1	0	0	.	0	0	0	0	0	0	0	0	.	.	.	0	0	0	0	0	0	0	0	0	0	0	.	.	.	.	.	.	.	0	0	0	0	0	0	0	0	0	0	0	0	0	0
EG-001-03-900389	0	50	1	0	0	.	0	0	0	0	0	0	0	0	.	.	.	0	0	0	0	1	0	0	0	0	0	0	.	.	.	.	.	.	.	0	0	0	0	0	0	0	0	0	0	0	0	1	0
EG-001-03-900395	0	56	1	0	0	.	0	0	0	0	0	0	0	0	.	.	.	0	0	0	0	1	0	0	0	0	0	0	.	.	.	.	.	.	.	0	0	0	0	0	0	0	0	0	0	0	0	0	0
EG-001-03-900398	0	21	2	0	0	.	0	0	0	0	0	0	0	0	.	.	.	0	0	0	0	0	0	0	0	0	0	0	.	.	.	.	.	.	.	0	0	0	0	0	0	0	0	0	0	0	0	1	0
EG-001-03-900401	0	37	1	0	0	.	0	0	0	0	0	0	0	0	.	.	.	0	0	0	0	1	0	0	0	0	0	0	.	.	.	.	.	.	.	0	0	0	0	0	0	0	0	0	0	0	0	0	0
EG-001-03-900405	0	25	2	0	0	.	0	0	0	0	0	0	0	0	.	.	.	0	0	0	0	0	1	0	0	0	0	0	.	.	.	.	.	.	.	0	0	0	0	0	0	0	0	0	0	0	0	1	0
EG-001-03-900419	0	38	1	0	0	.	0	0	0	0	0	0	0	0	.	.	.	0	0	0	0	0	1	0	0	0	0	0	.	.	.	.	.	.	.	0	0	0	0	0	0	0	0	0	1	0	0	1	0
EG-001-03-900431	0	61	1	0	0	.	0	0	0	0	0	0	0	0	.	.	.	0	0	0	0	1	0	0	0	0	0	0	.	.	.	.	.	.	.	0	0	0	0	0	0	0	0	0	0	0	0	0	0
EG-001-03-900432	0	50	2	0	0	.	0	0	0	0	0	0	0	0	.	.	.	0	0	0	0	0	1	0	0	0	0	0	.	.	.	.	.	.	.	0	0	0	0	0	0	0	0	0	0	0	0	0	0
EG-001-03-900435	0	40	2	0	0	.	0	0	0	0	0	0	0	0	.	.	.	0	0	0	0	0	0	0	0	0	0	0	.	.	.	.	.	.	.	0	0	0	0	0	0	0	0	0	0	0	0	0	0
EG-001-03-900437	0	36	2	0	0	.	0	0	0	0	0	0	0	0	.	.	.	0	0	0	0	0	0	0	0	0	0	0	.	.	.	.	.	.	.	0	0	0	0	0	0	0	0	0	0	0	0	1	0
EG-001-03-900438	0	30	2	0	0	.	0	0	0	0	0	0	0	0	.	.	.	0	0	0	0	0	1	0	0	0	0	0	.	.	.	.	.	.	.	0	0	0	0	0	0	0	0	0	1	0	0	0	0
EG-001-03-900445	0	39	1	0	0	.	0	0	0	0	0	0	0	0	.	.	.	0	0	0	0	0	0	0	0	0	0	0	.	.	.	.	.	.	.	0	0	0	0	0	0	0	0	0	0	0	0	0	0
EG-001-03-900449	0	60	1	0	0	.	0	0	0	0	0	0	0	0	.	.	.	0	0	0	0	0	0	0	0	0	0	0	.	.	.	.	.	.	.	0	0	0	0	0	0	0	0	0	0	0	0	0	0
EG-001-03-900462	0	55	2	0	0	.	0	0	0	0	0	0	0	0	.	.	.	0	0	0	0	0	1	0	0	0	0	0	.	.	.	.	.	.	.	0	0	0	0	0	0	0	0	0	1	0	0	1	0
EG-001-03-900465	0	64	1	0	0	.	0	0	0	0	0	0	0	0	.	.	.	0	0	0	0	0	0	0	0	0	0	0	.	.	.	.	.	.	.	0	0	0	0	0	0	0	0	0	1	0	0	0	0
EG-001-03-900468	0	70	2	0	0	.	0	0	0	0	0	0	0	0	.	.	.	0	0	0	0	0	0	0	0	0	0	0	.	.	.	.	.	.	.	0	0	0	0	0	0	0	0	0	0	0	0	0	0
EG-001-03-900472	0	37	1	0	0	.	0	0	0	0	0	0	0	0	.	.	.	0	0	0	0	0	0	0	0	0	0	0	.	.	.	.	.	.	.	0	0	0	0	0	0	0	0	0	0	0	0	0	0
EG-001-03-900476	0	55	1	0	0	.	0	0	0	0	0	0	0	0	.	.	.	0	0	0	0	1	1	0	0	0	0	0	.	.	.	.	.	.	.	0	0	0	0	0	0	0	0	0	0	0	0	0	0
EG-001-03-900477	0	28	2	0	0	.	0	0	0	0	0	0	0	0	.	.	.	0	0	0	0	0	0	0	0	0	0	0	.	.	.	.	.	.	.	0	0	0	0	0	0	0	0	0	0	0	0	0	0
EG-001-03-900480	0	36	1	0	0	.	0	0	0	0	0	0	0	0	.	.	.	0	0	0	0	1	1	0	0	0	0	0	.	.	.	.	.	.	.	0	0	0	0	0	0	0	0	0	0	0	0	1	0
EG-001-03-900481	0	20	1	0	0	.	0	0	0	0	0	0	0	0	.	.	.	0	0	0	0	0	0	0	0	0	0	0	.	.	.	.	.	.	.	0	0	0	0	0	0	0	0	0	0	0	0	0	0
EG-001-03-900482	0	41	1	0	0	.	0	0	0	0	0	0	0	0	.	.	.	0	0	0	0	1	0	0	0	0	0	0	.	.	.	.	.	.	.	0	0	0	0	0	0	1	0	0	0	0	0	1	0
EG-001-03-900484	0	25	2	0	0	.	0	0	0	0	0	0	0	0	.	.	.	0	0	0	0	0	1	0	0	0	0	0	.	.	.	.	.	.	.	0	0	0	0	0	0	1	0	0	0	0	0	0	0
EG-001-03-900487	0	32	1	0	0	.	0	0	0	0	0	0	0	0	.	.	.	0	0	0	0	0	1	0	0	0	0	0	.	.	.	.	.	.	.	0	0	0	0	0	0	0	0	0	0	0	0	0	0
EG-001-03-900488	0	25	2	0	0	.	0	0	0	0	0	0	0	0	.	.	.	0	0	0	0	0	0	0	0	0	0	0	.	.	.	.	.	.	.	0	0	0	0	0	0	0	0	0	0	0	0	0	0
EG-001-03-900489	0	23	2	0	0	.	0	0	0	0	0	0	0	0	.	.	.	0	0	0	0	0	1	0	0	0	0	0	.	.	.	.	.	.	.	0	0	0	0	0	0	0	0	0	1	0	0	0	0
EG-001-03-900490	0	23	1	0	0	.	0	0	0	0	0	0	0	0	.	.	.	0	0	0	0	0	1	0	0	0	0	0	.	.	.	.	.	.	.	0	0	0	0	0	0	0	0	0	0	0	0	0	0
EG-001-03-900501	0	48	1	0	0	.	0	0	0	0	0	0	0	0	.	.	.	0	0	0	0	0	0	0	0	0	0	0	.	.	.	.	.	.	.	0	0	0	0	0	0	0	0	0	0	0	0	0	0
EG-001-03-900502	0	28	1	0	0	.	0	0	0	0	0	0	0	0	.	.	.	0	0	0	0	0	0	0	0	0	0	0	.	.	.	.	.	.	.	0	0	0	0	0	0	0	0	0	0	0	0	0	0
EG-001-03-900503	0	55	2	0	0	.	0	0	0	0	0	0	0	0	.	.	.	0	0	0	0	0	0	0	0	0	0	0	.	.	.	.	.	.	.	0	0	0	0	0	0	0	0	0	0	0	0	0	0
EG-001-03-900505	0	65	2	0	0	.	0	0	0	0	0	0	0	0	.	.	.	0	0	0	0	0	0	0	0	0	0	0	.	.	.	.	.	.	.	0	0	0	0	0	0	0	0	0	0	0	0	0	0
EG-001-03-900507	0	58	1	0	0	.	0	0	0	0	0	0	0	0	.	.	.	0	0	0	0	0	0	0	0	0	0	0	.	.	.	.	.	.	.	1	0	0	0	0	0	0	0	0	0	0	0	1	0
EG-001-03-900510	0	60	1	0	0	.	0	0	0	0	0	0	0	0	.	.	.	0	0	0	0	1	1	0	0	0	0	0	.	.	.	.	.	.	.	0	0	0	0	0	0	0	0	0	0	0	0	0	0
G-0003	1	40	1	1	1	2	0	1	1	0	0	1	9	0	20	1	0	0	0	0	9	0	0	0	0	0	0	0	1	1	1	0	0	1	1	0	0	0	1	0	0	0	0	0	0	0	1	1	0
G-0010	1	30	2	1	1	3	1	1	1	0	0	0	9	1	22	0	1	0	0	0	9	0	0	1	0	0	0	0	1	0	0	0	0	1	1	0	0	0	1	0	0	1	0	0	0	0	0	0	0
G-0008	1	75	1	1	1	8	1	1	0	0	0	1	1	1	25	0	1	0	0	0	9	0	0	0	0	0	0	0	1	.	0	0	0	1	1	0	0	0	0	0	0	0	0	0	0	0	0	1	0
G-0009	1	68	2	1	1	15	1	1	1	0	0	1	9	1	18	1	1	0	0	0	9	0	0	0	0	0	9	0	1	.	0	0	0	1	1	0	0	0	0	0	0	0	0	0	1	0	0	0	0
G-0011	1	90	1	1	1	8	0	1	0	0	0	1	9	1	20	0	0	0	0	0	9	0	0	0	0	0	0	0	1	0	1	1	0	0	1	0	0	0	0	0	0	0	0	0	0	0	0	1	0
G-0015	1	56	2	1	1	5	1	0	0	0	0	1	9	0	20	0	0	0	0	0	9	0	1	0	0	0	0	0	1	0	1	0	0	0	1	0	0	0	0	0	0	0	0	0	0	0	0	0	9
G-0016	1	66	1	1	1	15	0	1	0	0	0	1	9	0	24	1	1	0	0	1	9	0	0	0	0	0	0	1	1	1	1	0	0	0	1	0	0	0	1	0	0	0	0	0	0	0	0	0	9
G-0017	1	63	2	1	1	8	0	0	0	0	0	1	9	1	18	1	0	0	0	1	9	0	0	0	0	0	0	0	1	1	1	0	0	0	1	0	0	0	0	0	0	0	0	0	0	0	0	0	9
G-0023	1	48	2	1	1	15	0	1	0	0	0	1	9	1	20	0	0	0	0	0	9	0	0	0	0	0	0	0	1	1	1	0	0	0	1	0	0	0	0	0	0	0	0	0	0	0	0	0	9
G-0022	1	93	2	1	1	8	1	1	1	0	0	1	9	1	28	1	1	0	0	1	9	0	0	0	0	1	0	0	1	1	1	0	0	0	1	0	0	0	0	0	0	0	0	0	1	0	0	0	9
G-0024	1	26	2	1	1	8	1	1	1	0	0	1	9	1	20	0	1	0	0	1	9	0	0	1	0	0	0	0	1	0	1	0	0	0	1	0	0	0	0	0	0	0	0	0	0	0	0	0	9
G-0027	1	62	2	1	1	5	1	1	1	0	0	0	9	1	28	1	1	0	0	0	9	0	0	0	0	0	0	0	1	1	0	1	1	0	5	0	0	0	0	0	0	0	0	0	0	0	0	0	9
G-0026	1	59	1	1	1	4	1	1	1	0	0	0	9	1	30	1	1	0	0	0	9	0	0	0	0	0	0	0	1	1	1	1	1	0	2	0	0	0	0	0	0	0	0	0	0	0	0	0	9
G-0031	1	51	1	1	1	5	1	1	0	1	0	1	0	1	28	1	1	0	0	0	9	0	0	0	0	0	0	0	1	1	1	0	0	0	5	0	0	0	0	0	0	0	0	0	1	0	0	1	9
G-0034	1	46	1	1	1	6	0	1	0	0	0	1	9	1	22	1	1	0	0	0	9	0	0	1	0	0	0	0	1	0	1	0	0	0	1	0	0	0	0	0	0	0	0	0	0	0	0	0	9
G-0040	1	24	1	1	1	8	1	1	1	1	0	1	9	1	22	1	1	0	0	0	9	0	0	0	0	0	0	0	1	1	1	0	0	0	3	0	0	0	0	0	0	0	0	0	0	0	0	1	9
G-0042	1	46	2	1	1	3	1	1	1	1	0	1	9	0	22	1	0	0	0	1	9	0	1	1	0	0	0	1	1	0	1	0	0	0	1	0	0	0	0	0	0	0	0	0	0	0	0	0	9
G-0044	1	78	2	1	1	4	0	1	1	0	0	0	9	1	22	1	1	0	0	0	9	0	0	0	0	0	0	0	1	1	1	0	0	0	1	0	0	0	0	0	0	0	0	0	1	0	0	0	9
G-0050	1	70	1	1	1	3	1	1	1	0	0	1	9	1	26	1	1	0	0	0	9	0	1	1	0	0	1	0	1	1	1	0	0	0	1	0	0	0	0	0	0	0	0	0	0	0	0	0	0
G-0052	1	59	2	1	1	2	1	0	0	0	0	1	0	1	22	1	1	0	0	0	9	0	0	0	0	0	0	0	1	1	1	0	0	0	1	0	0	0	0	0	0	0	0	0	0	0	0	1	0
G-0054	1	53	2	1	1	3	1	1	1	0	0	1	0	1	16	1	1	0	0	0	9	0	0	0	0	0	0	1	1	1	0	0	0	0	1	0	0	0	0	0	0	0	0	0	0	0	0	1	0
G-0053	1	66	2	1	1	8	0	1	1	0	0	0	0	1	20	1	1	0	0	0	9	0	0	0	0	0	0	0	1	1	1	0	0	0	1	0	0	0	0	0	0	0	0	0	0	0	0	0	0
G-0057	1	30	2	1	1	8	0	0	0	0	0	1	0	0	12	1	0	0	0	0	9	0	0	0	0	0	0	0	1	0	1	0	0	0	4	0	0	0	0	0	0	0	0	0	0	0	0	0	0
G-0060	1	43	2	1	1	1	1	1	1	1	0	1	1	0	20	1	1	0	0	0	9	0	1	1	0	0	0	0	0	.	0	0	0	0	1	0	0	0	0	0	0	0	0	0	0	0	0	1	0
G-0062	1	36	2	1	1	8	1	1	0	0	0	1	0	1	20	1	1	0	0	1	9	0	0	1	0	0	0	0	1	0	1	0	0	0	1	0	0	0	0	0	0	0	0	0	0	0	0	0	0
G-0064	1	64	1	1	1	3	0	1	1	0	0	1	0	1	22	1	1	0	0	0	9	0	1	0	0	0	0	1	1	1	1	0	0	0	1	0	0	0	0	0	0	0	0	0	0	0	0	1	0
G-0065	1	23	2	1	1	9	1	1	1	0	0	0	0	1	16	1	1	0	0	0	9	0	1	0	0	0	0	0	1	0	1	0	0	0	1	0	0	0	0	0	0	0	0	0	0	0	0	0	0
G-0067	1	44	2	1	1	1	0	1	0	0	0	1	0	0	20	0	1	0	0	0	9	0	0	1	0	1	0	1	0	.	1	0	0	0	1	0	0	0	0	0	0	0	0	0	0	0	0	0	0
G-0068	1	44	2	1	1	9	0	1	1	1	0	0	0	0	18	1	1	0	0	0	9	0	0	0	0	0	0	0	1	0	1	0	0	0	3	0	0	0	0	0	0	1	0	0	0	0	0	0	0
G-0073	1	38	1	1	1	3	1	0	0	0	0	1	0	0	20	0	1	0	0	0	9	0	0	0	0	0	0	0	1	1	1	0	0	0	1	0	0	0	0	0	0	0	0	0	0	0	0	0	0
G-0072	1	76	2	1	1	6	1	1	1	0	0	1	0	1	16	1	1	0	0	0	9	0	0	0	0	0	0	0	1	0	1	0	0	0	1	0	0	0	0	0	0	0	0	0	1	0	0	1	0
G-0074	1	63	2	1	1	8	0	0	1	0	0	0	1	1	16	1	1	0	0	0	9	0	0	0	0	0	0	0	1	.	1	0	0	0	1	0	0	0	0	0	0	0	0	0	1	0	0	0	0
G-0075	1	61	2	1	1	10	1	1	1	0	0	1	0	0	20	1	1	0	0	0	9	0	0	0	0	0	0	0	1	1	0	0	0	0	1	0	0	0	0	0	0	0	0	0	0	0	0	0	0
G-0076	1	48	2	1	1	5	0	1	1	0	0	1	0	1	16	1	1	0	0	1	9	0	0	0	0	0	0	0	1	0	0	0	0	0	1	0	0	0	0	0	0	0	1	0	0	0	0	0	0
G-0077	1	71	2	1	1	4	0	1	1	0	0	1	0	1	24	1	1	0	0	0	9	0	0	0	0	0	0	0	1	0	1	0	0	0	1	0	0	0	0	1	0	0	0	0	0	0	0	0	0
G-0078	1	69	2	1	1	8	1	1	1	0	0	1	0	1	20	1	1	0	0	0	9	0	0	1	0	0	0	0	1	0	1	0	0	0	1	0	0	0	0	0	0	0	0	0	0	0	0	1	0
G-0083	1	74	2	1	1	8	0	1	0	0	0	1	0	1	12	0	1	0	0	0	9	0	0	0	0	0	0	0	1	1	1	0	0	0	1	0	0	0	0	0	0	0	0	0	0	1	0	0	0
G-0093	1	60	2	1	1	2	1	1	1	1	0	1	0	1	16	1	1	0	0	0	9	0	0	0	0	1	0	1	1	1	1	0	0	0	1	0	0	0	0	0	0	0	1	0	0	0	0	1	0
G-0103	1	73	1	1	1	7	1	1	1	0	0	1	0	0	18	1	1	0	0	0	9	0	0	0	0	0	0	0	1	0	1	0	0	0	1	0	0	0	0	0	0	0	0	0	0	0	0	0	0
G-0117	1	46	2	1	1	3	1	1	1	0	0	0	0	1	30	1	1	0	0	0	9	0	0	1	0	0	0	1	0	.	1	0	0	0	1	0	0	0	0	0	0	0	0	0	0	0	0	0	0
G-0124	1	36	2	1	1	4	1	1	1	0	0	1	0	0	22	1	1	0	0	0	9	0	1	0	0	0	0	0	1	0	0	0	0	0	1	0	0	0	0	0	0	0	0	0	0	0	0	0	0
G-0129	1	66	2	1	1	2	1	1	1	0	0	0	0	0	18	1	1	0	0	0	9	0	0	0	0	0	0	1	0	.	1	0	0	0	1	0	0	0	0	0	0	0	0	0	0	0	0	0	0
G-0127	1	76	2	1	1	8	0	1	1	0	0	1	0	1	25	1	1	0	0	0	9	0	0	0	0	0	1	0	1	0	0	0	0	0	1	0	0	0	1	0	0	0	0	0	0	0	0	0	0
G-0125	1	21	2	1	1	1	1	1	1	0	0	0	0	1	26	1	1	0	0	0	9	0	1	0	0	0	0	0	1	0	0	0	0	0	1	0	0	0	0	0	0	1	0	0	0	0	0	0	0
G-0141	1	26	2	1	1	8	0	1	1	0	0	1	0	0	32	1	1	0	0	0	9	0	0	0	0	0	0	1	1	1	1	0	0	0	1	0	0	0	0	0	0	0	0	0	0	0	0	0	0
G-0149	1	69	2	1	1	2	1	1	0	0	0	0	0	1	23	1	1	0	0	0	9	0	0	0	0	1	0	1	1	1	0	0	0	0	1	0	0	0	0	0	0	0	0	0	0	0	0	0	0
G-0148	1	76	2	1	1	5	0	1	0	0	0	0	0	0	19	1	1	0	0	0	9	0	0	0	0	0	0	0	1	1	1	0	0	0	1	0	0	0	0	0	0	0	0	0	0	0	0	1	0
G-0158	1	42	2	1	1	5	1	1	1	0	0	1	0	1	20	1	1	0	0	1	9	0	0	1	0	0	0	0	1	1	0	0	0	0	1	0	0	0	0	0	0	0	0	0	0	0	0	0	0
G-0162	1	44	2	1	1	6	1	1	0	0	0	0	0	1	24	1	1	0	0	1	9	0	0	1	0	0	0	0	1	1	1	0	0	0	1	0	0	0	0	0	0	0	0	0	0	0	0	0	0
G-0170	1	67	2	1	1	2	0	1	0	0	0	1	0	1	33	1	1	0	0	0	9	0	0	0	0	0	0	0	1	1	1	0	0	0	1	0	0	0	0	0	0	0	0	0	0	0	0	0	0
G-0167	1	49	1	1	1	1	0	1	1	0	0	0	0	1	28	1	1	0	0	0	9	0	0	0	0	0	0	0	1	1	1	0	0	0	1	0	0	0	0	0	0	0	0	0	0	0	0	0	0
G-0173	1	31	1	1	1	6	1	1	1	0	0	0	0	1	20	1	1	0	0	1	9	0	0	1	0	0	0	0	1	0	1	0	0	0	1	0	0	0	0	0	0	0	0	0	0	0	0	0	0
G-0176	1	49	2	1	1	3	0	1	1	0	0	1	0	1	18	1	1	0	0	0	9	0	0	0	0	0	0	0	1	1	1	0	0	0	1	0	0	0	0	0	0	0	0	0	0	0	0	1	0
G-0185	1	59	1	1	1	6	1	1	1	0	0	1	0	1	38	1	1	0	0	0	9	0	0	0	0	0	0	0	1	1	1	0	0	0	1	0	0	0	0	0	0	0	0	0	0	0	0	0	0
G-0184	1	41	2	1	1	3	0	1	0	0	0	1	1	1	20	1	1	0	0	1	9	0	0	0	0	1	0	0	1	1	1	0	0	0	5	0	0	0	0	0	0	0	0	0	0	0	0	0	0
G-0191	1	73	1	1	1	6	0	1	0	0	0	0	0	1	26	1	1	0	0	0	9	0	0	0	0	1	0	0	0	.	1	0	0	0	1	0	0	0	0	0	0	0	0	0	0	0	0	1	0
G-0195	1	42	2	1	1	2	1	1	1	0	0	1	0	1	28	1	1	0	0	0	9	0	0	1	0	0	0	0	1	0	0	0	0	0	1	0	0	0	0	0	0	0	0	0	0	0	0	0	0
G-0192	1	90	1	1	1	10	0	1	1	0	0	0	0	1	40	1	1	0	0	1	9	0	0	0	0	0	0	0	0	.	1	0	0	0	5	0	0	0	1	0	0	0	0	0	0	0	0	0	0
G-0197	1	50	2	1	1	8	1	0	0	0	0	0	1	1	18	1	0	0	0	0	9	0	0	0	0	0	0	0	0	.	1	0	0	0	1	0	0	0	0	0	0	0	0	0	0	0	0	0	0
G-0204	1	64	2	1	1	10	1	1	1	0	0	0	0	1	22	1	1	0	0	0	9	0	0	0	0	1	0	1	1	1	1	0	0	0	1	0	0	0	0	0	0	0	0	0	1	0	0	1	0
G-0205	1	75	2	1	1	8	1	1	1	0	0	1	0	1	22	1	1	0	0	0	9	0	0	0	0	0	0	0	0	.	1	0	0	0	1	0	0	0	1	0	0	0	0	0	0	0	0	1	0
G-0208	1	59	1	1	1	8	0	0	0	0	0	1	0	0	24	0	1	0	0	0	9	0	0	0	0	0	0	0	1	1	1	1	1	0	2	0	0	0	0	0	0	0	0	0	1	0	0	0	0
G-0211	1	53	2	1	1	2	1	1	1	0	0	0	0	1	30	1	1	0	0	0	9	0	0	0	0	0	0	0	1	0	1	0	0	0	1	0	0	0	0	0	0	0	0	0	0	0	0	1	0
G-0212	1	38	2	1	1	1	1	1	1	0	0	0	1	1	20	0	1	0	0	0	9	0	1	1	0	0	0	0	1	1	1	0	0	0	1	0	0	0	0	0	0	0	0	0	1	0	0	1	0
G-0214	1	48	2	1	1	1	0	1	0	0	0	1	0	1	22	0	1	0	0	0	9	0	0	0	0	0	0	0	1	1	1	0	0	0	1	0	0	0	0	0	0	0	0	0	0	0	0	1	0
G-0215	1	29	1	1	1	6	0	1	1	0	0	0	0	0	30	1	1	0	0	0	9	0	0	0	0	0	0	0	0	.	0	0	0	0	1	0	0	0	0	0	0	0	0	0	0	0	0	0	0
G-0218	1	73	2	1	1	8	1	1	1	0	0	1	0	1	24	1	1	0	0	0	9	0	0	0	0	0	0	0	0	.	1	0	0	0	1	0	0	0	0	0	0	0	0	0	0	0	0	1	0
G-0219	1	37	2	1	1	2	1	1	1	0	0	1	0	1	36	1	1	0	0	0	9	0	0	1	0	0	0	0	0	.	0	0	0	0	1	0	0	0	0	0	0	0	0	0	0	0	0	0	0
G-0223	1	65	2	1	1	8	1	1	1	1	0	0	1	1	22	1	1	0	0	1	9	0	0	0	0	0	0	0	1	1	0	0	0	0	1	0	0	0	1	0	0	0	0	0	0	0	0	0	0
G-0224	1	71	1	1	1	5	1	1	1	0	0	0	1	0	18	1	1	0	0	0	9	0	0	0	0	0	0	1	0	.	1	0	0	0	1	0	0	0	0	0	0	0	0	0	0	0	0	0	0
G-0232	1	34	2	1	1	3	1	1	1	0	0	0	0	1	30	1	1	0	0	0	9	0	0	0	0	0	0	0	0	.	1	0	0	0	1	1	0	0	0	0	0	0	0	0	0	0	0	0	0
G-0235	1	69	1	1	1	5	0	1	1	0	0	1	0	1	21	1	1	0	0	0	9	0	0	0	0	0	0	0	1	1	0	0	0	0	1	0	0	0	0	0	0	0	0	0	1	0	0	0	0
G-0234	1	63	2	1	1	4	0	1	1	0	0	1	0	1	20	1	1	0	0	0	9	0	0	0	0	0	0	0	0	.	1	0	0	0	1	0	0	0	0	0	0	0	0	0	1	0	0	0	0
G-0236	1	38	2	1	1	7	1	1	1	0	0	0	0	1	22	1	1	0	0	0	9	0	0	0	0	1	0	1	0	.	1	0	0	0	5	0	0	0	0	0	0	0	0	0	0	0	0	0	0
G-0239	1	48	1	1	1	1	0	1	0	0	0	1	0	1	24	0	1	0	0	0	9	0	0	0	0	0	0	0	1	1	1	0	0	0	1	0	0	0	0	0	0	0	0	0	0	0	0	0	0
G-0241	1	65	2	1	1	6	0	1	1	0	0	0	0	1	21	1	1	0	0	0	9	1	0	0	0	0	0	0	0	.	1	0	0	0	1	0	0	0	0	0	0	0	0	0	0	0	0	0	0
G-0248	1	50	2	1	1	10	1	1	1	0	0	1	0	1	20	1	1	0	0	0	9	0	0	0	0	0	0	0	1	1	0	0	0	0	1	0	0	0	0	0	0	0	0	0	0	0	0	0	0
G-0250	1	43	2	1	1	7	0	1	0	0	0	1	0	1	20	1	1	0	0	0	9	0	0	0	0	0	0	0	1	1	0	0	0	0	1	0	0	0	0	0	0	0	0	0	0	0	0	0	0
G-0253	1	62	2	1	1	1	0	1	0	0	0	0	0	1	16	1	1	0	0	0	9	0	0	0	0	0	0	1	1	1	0	0	0	0	1	0	0	0	0	0	0	0	0	0	0	0	0	0	0
G-0255	1	55	2	1	1	10	0	1	1	0	0	0	0	1	24	1	1	0	0	0	9	0	0	0	0	0	0	0	1	1	1	0	0	0	5	0	0	0	0	0	0	0	0	0	0	0	0	0	0
G-0257	1	33	1	1	1	4	0	1	0	0	0	1	0	1	22	1	1	0	0	0	9	0	0	1	0	0	0	0	1	1	1	0	0	0	1	0	0	0	0	0	0	0	0	0	0	0	0	0	0
G-0260	1	73	2	1	1	6	0	1	1	0	0	0	0	1	20	1	1	0	0	1	9	0	0	1	0	1	0	1	1	1	1	0	0	0	5	0	0	0	0	0	0	0	0	0	0	0	0	0	0
G-0261	1	25	1	1	1	6	0	1	1	1	0	1	0	1	18	1	1	0	0	0	9	0	0	0	0	0	0	0	1	1	1	0	0	0	1	0	0	0	0	0	0	0	0	0	0	0	0	0	0
G-0262	1	65	1	1	1	7	1	1	0	0	0	0	0	1	20	1	1	0	0	0	9	0	0	0	0	0	0	0	1	0	0	0	0	0	1	0	0	0	0	0	0	0	0	0	0	0	0	1	0
G-0264	1	59	2	1	1	4	1	1	1	0	0	1	0	1	24	1	1	0	0	1	9	0	1	1	0	0	0	0	1	1	1	0	0	0	1	0	0	0	0	0	0	0	0	0	0	0	0	1	0
G-0265	1	78	2	1	1	3	1	1	1	0	0	1	0	1	28	1	1	0	0	1	9	0	0	0	0	0	0	0	1	1	0	0	0	0	1	0	0	0	0	0	0	0	0	0	1	0	0	0	0
G-0268	1	75	2	1	1	7	1	0	1	0	0	1	0	1	19	1	1	0	0	0	9	0	1	0	0	0	0	0	1	1	1	0	0	0	1	0	0	0	0	0	0	1	0	0	0	0	0	1	0
G-0270	1	72	2	1	1	3	1	1	1	1	0	1	0	1	16	1	0	0	0	0	9	0	0	0	0	0	0	0	1	1	1	0	0	0	1	0	0	0	0	0	0	0	1	0	1	0	0	0	0
G-0271	1	69	2	1	1	4	1	1	1	1	0	1	1	1	21	1	1	0	0	1	9	0	0	0	0	0	0	0	1	1	1	0	0	0	1	0	0	0	0	0	0	0	0	0	0	0	0	1	0
G-0272	1	41	1	1	1	2	0	1	1	0	0	0	0	1	32	1	1	0	0	1	9	0	0	0	0	0	0	0	1	0	1	0	0	0	1	0	0	0	0	0	0	0	0	0	0	0	0	0	0
G-0275	1	54	2	1	1	3	0	1	1	0	0	1	1	1	36	1	1	0	0	0	9	0	0	0	0	0	0	0	1	1	1	0	0	0	1	0	0	0	0	0	0	0	0	0	0	0	0	1	0
G-0280	1	72	2	1	1	4	1	1	1	0	0	1	0	1	26	1	1	0	0	0	9	0	0	1	0	1	0	0	1	1	1	0	0	0	1	0	0	0	0	0	0	0	0	0	0	0	1	0	0
G-0279	1	28	2	1	1	1	1	1	1	0	0	0	0	1	22	1	1	0	0	0	9	0	1	1	0	0	0	0	1	1	1	0	0	0	1	0	0	0	0	0	0	0	0	0	0	0	0	0	0
G-0283	1	67	1	1	1	5	1	1	1	0	0	1	0	1	18	1	1	0	0	0	9	0	0	0	0	1	0	0	1	1	1	0	0	0	1	0	0	0	0	0	0	0	0	0	0	0	0	1	0
G-0286	1	34	1	1	1	8	0	1	1	0	0	0	0	0	24	1	1	0	0	1	9	0	0	0	0	0	0	0	1	1	1	0	0	0	1	0	0	0	0	0	0	0	0	0	0	0	0	1	0
G-0287	1	18	1	1	1	5	0	0	1	0	0	0	0	1	25	0	1	0	0	0	9	0	1	0	0	0	0	0	1	1	1	0	0	0	1	0	0	0	0	0	0	0	0	0	0	0	0	1	0
G-0288	1	59	1	1	1	10	1	1	1	0	0	0	0	1	24	1	1	0	0	0	9	0	0	0	0	1	0	1	1	1	1	0	0	0	1	0	0	0	0	0	0	0	0	0	0	0	0	0	0
G-0295	1	42	1	1	1	1	0	1	1	0	0	0	0	1	32	1	1	0	0	0	9	0	0	0	0	0	0	0	1	0	1	0	0	0	1	9	9	9	9	9	9	9	9	9	9	9	9	9	9
G-0297	1	49	2	1	1	4	1	1	1	0	0	1	0	0	20	1	1	0	0	0	9	0	1	0	0	0	0	0	0	.	0	0	0	0	1	0	0	0	0	0	0	1	0	0	0	0	0	0	0
G-0303	1	30	1	1	1	3	0	1	1	0	0	1	0	1	30	1	1	0	0	0	9	0	0	1	0	0	0	0	1	0	1	0	0	0	5	0	0	0	0	0	0	0	0	0	0	0	0	0	0
G-0001	1	46	2	1	1	6	0	1	1	0	0	1	9	1	28	1	1	0	0	0	9	0	0	0	0	0	0	0	1	.	1	0	0	0	1	0	0	0	0	0	0	0	0	0	0	0	0	0	0
G-0002	1	39	2	1	1	3	1	1	0	0	0	0	9	1	24	0	0	0	0	0	9	0	0	0	0	0	0	0	1	1	0	0	1	0	2	0	0	0	0	0	0	0	0	0	0	0	0	0	0
G-0004	1	71	1	1	1	6	0	1	0	0	0	0	9	0	22	0	1	0	0	0	9	1	0	0	0	0	1	0	0	.	1	0	0	0	1	0	0	0	1	0	0	0	0	0	0	0	0	0	0
G-0005	1	44	2	1	1	3	0	0	0	0	0	1	9	1	16	0	1	0	0	0	9	0	0	0	0	0	0	0	1	1	0	0	1	0	5	0	0	0	0	0	0	0	0	0	0	0	0	1	0
G-0007	1	50	2	1	1	4	1	1	0	0	0	1	9	1	24	1	1	0	0	0	9	0	0	0	0	0	0	0	1	1	1	0	0	0	1	0	0	0	0	0	1	0	0	0	0	0	0	1	0
G-0006	1	77	1	1	1	3	1	0	0	0	0	0	9	1	28	1	1	0	0	0	9	0	0	0	0	0	0	0	1	1	1	0	0	0	1	0	0	0	1	0	0	0	0	0	0	0	0	0	0
G-0012	1	34	1	1	1	5	0	1	1	0	0	1	9	1	18	0	1	0	0	0	9	1	0	0	0	0	0	0	1	.	1	0	0	0	1	0	0	0	0	0	0	0	0	0	0	0	0	1	0
G-0013	1	60	1	1	1	1	0	1	1	1	0	0	9	0	24	1	0	0	0	0	9	0	0	0	0	1	0	0	1	.	1	0	1	0	2	0	0	0	0	0	0	0	0	0	0	0	0	0	9
G-0014	1	56	1	1	1	6	0	1	0	1	0	1	9	1	40	1	1	0	0	0	9	9	0	9	0	9	9	0	1	.	1	1	1	0	2	0	0	0	1	0	0	0	0	0	0	0	0	0	9
G-0019	1	19	1	1	1	1	0	1	0	1	0	1	9	0	24	1	1	0	0	0	9	0	0	0	0	0	0	0	0	.	1	0	0	0	1	0	0	0	0	0	0	0	0	0	0	0	0	1	9
G-0020	1	27	2	1	1	3	1	1	0	0	0	1	9	0	16	1	1	0	0	0	9	0	0	0	0	0	0	0	1	.	1	0	0	0	1	0	0	0	0	0	0	0	0	0	0	0	1	0	9
G-0018	1	73	2	1	1	4	0	0	1	0	0	1	9	1	20	0	1	0	0	0	9	0	0	0	0	1	0	0	1	.	1	0	0	0	1	0	0	0	0	0	0	0	0	0	0	0	1	0	9
G-0021	1	44	1	1	1	5	0	1	0	1	0	1	9	1	18	1	0	0	0	0	9	1	0	0	0	1	0	0	1	.	1	0	0	0	1	0	0	0	0	0	0	0	0	0	0	0	0	1	9
G-0025	1	46	2	1	1	4	0	1	1	0	0	1	9	1	26	1	1	0	0	0	9	0	1	0	0	0	0	0	1	.	1	0	0	0	1	0	0	0	0	0	0	0	0	0	0	0	0	0	9
G-0028	1	79	1	1	1	7	0	0	0	0	0	1	9	1	16	1	1	0	0	0	9	0	0	0	0	0	0	0	1	1	1	0	0	0	1	0	0	0	0	0	0	0	0	0	0	0	0	0	9
G-0029	1	56	1	1	1	8	1	1	1	0	0	1	9	1	22	1	1	0	0	0	9	1	0	0	0	0	0	0	1	.	1	0	0	0	1	0	0	0	0	0	0	0	0	0	0	0	0	1	9
G-0030	1	31	2	1	1	1	0	1	0	0	0	0	9	1	25	0	1	0	0	0	9	0	0	0	0	0	0	0	1	.	1	0	1	0	1	0	0	0	0	0	0	0	0	0	0	0	0	1	9
G-0032	1	72	1	1	1	7	1	1	1	0	0	0	9	1	24	1	1	0	0	0	9	0	0	0	0	0	1	0	1	.	1	0	0	0	1	0	0	0	1	0	0	0	0	0	1	0	0	1	9
G-0033	1	54	1	1	1	4	1	1	1	1	0	1	9	1	16	1	1	0	0	0	9	0	0	0	0	0	0	0	1	.	1	0	0	0	1	0	0	0	0	0	0	0	0	0	1	0	0	1	9
G-0035	1	83	2	1	1	8	0	1	0	0	0	0	9	1	22	0	1	0	0	1	9	0	0	0	0	0	0	0	1	.	1	0	0	0	1	0	0	0	0	1	0	0	0	0	0	0	0	0	9
G-0036	1	74	1	1	1	6	1	1	0	0	0	0	9	1	22	1	1	0	0	0	9	0	0	0	0	0	0	0	1	.	1	0	0	0	1	0	0	0	0	0	0	0	0	0	1	0	0	0	9
G-0037	1	80	2	1	1	3	0	1	1	0	0	1	9	1	28	1	1	0	0	0	9	0	0	0	0	0	0	0	1	.	1	0	0	0	1	0	0	0	1	0	0	0	0	0	1	0	0	1	9
G-0038	1	86	1	1	1	5	1	1	0	0	0	0	9	0	18	1	1	0	0	0	9	0	0	0	0	0	0	0	1	.	1	0	0	0	1	0	0	0	0	0	0	0	0	0	1	0	0	0	9
G-0039	1	44	1	1	1	6	0	1	0	0	0	1	9	1	18	1	0	0	0	0	9	1	0	0	0	0	0	0	1	.	1	0	0	0	1	0	0	0	0	0	0	0	0	0	0	0	0	0	9
G-0041	1	66	2	1	1	4	1	0	1	0	0	0	9	0	18	1	0	0	0	0	9	0	0	0	0	1	0	0	1	.	1	0	0	0	1	0	0	0	0	0	0	0	0	0	0	0	0	0	9
G-0043	1	57	2	1	1	7	1	1	1	1	0	0	9	1	20	1	1	0	0	0	9	0	0	0	0	0	0	0	1	0	1	0	0	0	1	0	0	0	1	0	0	0	0	0	0	0	0	0	9
G-0045	1	40	1	1	1	6	1	1	1	0	0	1	9	1	17	1	1	0	0	0	9	0	0	0	0	0	0	0	1	.	1	0	0	0	1	0	0	0	0	1	0	0	0	0	0	0	0	1	9
G-0046	1	75	2	1	1	11	1	1	0	0	0	1	9	1	34	0	1	0	0	1	9	0	0	0	0	1	0	0	1	.	1	0	1	0	2	0	0	0	0	0	0	0	0	0	0	0	0	0	9
G-0047	1	64	2	1	1	2	1	0	0	0	0	1	9	0	18	1	1	0	0	0	9	0	1	0	0	1	0	0	0	.	1	0	0	0	1	9	9	9	9	9	9	9	9	9	9	9	9	9	9
G-0048	1	52	2	1	1	4	0	1	0	0	0	1	9	0	20	1	1	0	0	0	9	0	1	0	0	0	0	0	1	.	1	0	0	0	5	0	0	0	0	0	0	0	0	0	0	0	0	1	9
G-0049	1	24	2	1	1	2	0	0	1	1	0	0	9	0	20	1	1	0	0	0	9	0	0	0	0	0	0	0	1	.	1	0	0	0	1	0	0	0	0	0	0	0	0	0	0	0	0	1	0
G-0051	1	46	2	1	1	8	1	0	1	0	0	1	9	0	26	1	1	0	0	0	9	0	0	0	0	0	0	0	1	.	1	0	0	0	1	0	0	0	0	0	0	0	0	0	0	0	0	0	0
G-0056	1	60	1	1	1	30	1	1	1	0	0	0	0	9	.	1	0	0	0	0	9	0	0	0	0	1	0	0	1	.	1	0	1	0	2	0	0	0	0	0	0	0	0	0	0	0	0	0	0
G-0055	1	83	1	1	1	8	0	1	0	0	0	1	9	0	28	1	1	0	0	0	9	0	0	0	0	1	0	0	1	.	1	0	0	0	1	0	0	0	0	0	0	0	0	0	0	0	0	0	0
G-0058	1	73	2	1	1	7	1	1	1	0	0	0	0	0	22	1	0	0	0	0	9	0	0	0	0	0	0	0	1	.	0	0	1	0	2	0	0	0	0	0	0	0	0	0	0	0	0	0	0
G-0059	1	74	1	1	1	8	0	1	0	0	0	0	0	1	24	1	1	0	0	0	9	0	0	1	0	0	0	0	1	.	1	0	0	0	1	0	0	0	0	0	0	0	0	0	0	0	0	0	0
G-0061	1	39	1	1	1	1	1	1	0	0	0	1	0	1	16	0	0	0	0	0	9	0	1	0	0	0	0	0	1	.	0	0	0	0	3	0	0	0	0	0	0	0	0	0	0	0	0	0	0
G-0063	1	63	2	1	1	3	0	1	0	0	0	0	0	1	19	0	1	0	0	0	9	0	1	0	0	1	0	0	0	.	1	0	0	0	1	0	0	0	0	0	0	0	1	0	0	0	0	0	0
G-0066	1	82	2	1	1	14	0	1	0	0	0	1	0	1	18	1	1	0	0	0	9	0	0	0	0	1	0	0	1	.	1	0	1	0	5	0	0	0	0	0	0	0	0	0	0	0	0	0	0
G-0069	1	68	1	1	1	30	1	1	1	0	0	1	0	1	24	1	1	0	0	0	9	0	0	0	0	0	0	0	1	.	1	0	0	0	1	0	0	0	0	0	0	0	0	0	0	0	0	1	0
G-0071	1	66	2	1	1	3	1	0	1	0	0	1	1	1	16	1	1	0	0	0	9	0	0	1	0	0	0	0	1	.	1	0	0	0	1	0	0	0	0	1	0	0	0	0	0	0	0	1	0
G-0079	1	65	2	1	1	1	1	0	0	0	0	1	0	1	20	0	1	0	0	0	9	0	0	0	0	0	0	0	1	.	1	0	0	0	1	0	0	0	0	0	0	0	0	0	0	0	0	0	0
G-0080	1	73	2	1	1	2	1	1	1	0	0	1	0	1	21	1	1	0	0	0	9	0	0	0	0	1	0	0	1	.	1	0	0	0	5	0	0	0	1	0	0	0	0	0	0	0	0	0	0
G-0081	1	22	2	1	1	14	1	0	0	1	0	1	0	1	18	1	0	0	0	0	9	0	0	0	0	0	0	0	0	.	1	0	0	0	1	0	0	0	0	0	0	0	0	0	0	1	0	0	0
G-0082	1	40	1	1	1	2	0	1	0	0	0	1	9	1	20	1	1	0	0	0	9	1	0	0	0	0	0	0	1	.	1	0	0	0	1	0	0	0	0	0	0	0	0	0	0	0	0	0	0
G-0086	1	75	2	1	1	7	0	1	1	0	0	1	1	1	18	1	1	0	0	0	9	0	0	0	0	0	0	0	0	.	1	0	0	0	1	0	0	0	0	1	0	0	0	0	0	0	0	1	0
G-0084	1	34	1	1	1	7	1	0	1	0	0	1	0	0	18	1	1	0	0	1	9	0	0	0	0	0	0	0	1	.	1	0	0	0	1	0	0	0	0	0	0	0	0	0	1	0	0	1	0
G-0096	1	65	2	1	1	5	0	1	1	0	0	0	9	1	20	0	1	0	0	0	9	0	0	0	0	0	0	0	1	.	0	0	0	0	1	0	0	0	0	0	0	0	0	0	0	0	1	0	0
G-0097	1	62	2	1	1	15	1	1	1	1	0	0	9	1	20	1	1	0	0	0	9	0	0	0	0	0	0	0	0	.	1	0	0	0	1	0	0	0	0	0	0	0	0	0	0	0	0	0	0
G-0112	1	70	2	1	1	8	1	1	1	0	0	1	1	1	.	1	1	0	0	0	9	0	0	0	0	1	0	0	1	.	1	0	0	0	1	0	0	0	0	0	0	0	0	0	0	0	0	0	0
G-0122	1	62	2	1	1	8	1	1	0	0	0	1	0	0	20	1	1	0	0	0	9	0	0	0	0	0	0	0	0	.	1	0	0	0	1	0	0	0	0	0	0	0	0	0	0	0	0	0	0
G-0134	1	18	2	1	1	6	0	1	0	0	0	0	0	0	22	1	1	0	0	1	9	0	0	0	0	0	0	0	1	.	1	0	0	0	1	0	0	1	0	0	0	0	0	0	0	0	0	0	0
G-0136	1	59	2	1	1	3	1	1	1	0	0	0	0	1	22	1	1	0	0	0	9	0	0	1	0	0	0	0	1	.	1	0	0	0	1	0	0	0	0	0	0	0	0	0	0	0	1	0	0
G-0139	1	53	1	1	1	5	1	1	0	0	0	1	0	0	20	1	1	0	0	0	9	0	0	0	0	0	1	0	1	.	1	0	0	0	1	0	0	0	0	0	0	0	0	0	1	0	0	1	0
G-0145	1	52	2	1	1	5	1	1	1	0	0	1	0	1	26	0	1	0	0	0	9	0	1	1	0	0	1	0	1	.	1	0	0	0	1	0	0	0	0	0	0	0	0	0	0	0	0	0	0
G-0160	1	70	1	1	1	90	0	0	0	0	0	1	1	1	22	1	1	0	0	0	9	0	0	0	0	0	0	0	1	.	0	0	0	0	1	0	0	0	0	0	0	0	0	0	0	0	0	1	0
G-0169	1	71	2	1	1	3	1	0	1	0	0	0	0	1	16	1	1	0	0	1	9	0	0	0	0	1	0	0	1	.	1	0	0	0	1	0	0	0	0	0	1	0	0	0	0	0	0	0	0
G-0210	1	68	1	1	1	4	1	1	1	0	0	1	0	0	35	1	1	0	0	0	9	0	1	0	0	0	0	0	1	.	1	0	0	0	1	0	0	0	0	0	0	0	0	0	0	0	0	0	0
G-0213	1	42	1	1	1	10	0	1	0	0	0	0	1	1	21	1	0	0	0	0	9	1	1	0	0	0	0	0	1	.	1	0	0	0	3	0	0	0	0	0	0	0	0	0	0	0	0	0	0
G-0231	1	78	1	1	1	7	0	0	1	0	0	0	1	0	24	1	1	0	0	0	9	0	0	0	0	0	0	0	1	1	1	0	0	0	1	0	0	0	0	0	0	0	0	0	0	0	0	0	0
G-0245	1	81	2	1	1	5	0	1	0	0	0	0	0	1	22	1	1	0	0	0	9	0	0	0	0	0	0	0	1	1	1	0	0	0	1	0	0	0	0	0	0	0	0	0	0	0	0	1	0
G-0256	1	51	1	1	1	2	0	1	1	0	0	1	0	1	22	1	0	0	0	0	9	0	0	0	0	0	0	0	1	1	1	0	0	0	2	0	0	0	0	0	0	0	0	0	0	0	0	0	0
G-0278	1	60	1	1	1	2	1	0	1	1	0	0	0	1	19	1	1	0	0	0	9	0	0	0	0	0	0	0	1	1	1	0	0	0	1	0	0	0	0	0	0	0	0	0	1	0	0	1	0
G-0281	1	49	2	1	1	6	1	1	1	0	0	1	1	1	18	1	1	0	0	1	9	1	1	0	0	0	0	0	0	1	0	0	0	0	1	0	0	0	0	0	0	0	0	0	0	0	0	0	0
G-0282	1	59	1	1	1	8	1	1	0	0	0	1	0	1	22	0	1	0	0	0	9	0	0	0	0	0	0	0	0	1	0	0	0	0	1	0	0	0	0	0	0	0	0	0	0	0	0	1	0
G-0285	1	67	2	1	1	8	1	1	0	0	0	1	1	1	22	1	1	0	0	0	9	0	0	0	0	0	1	0	1	1	0	0	0	0	1	0	0	0	0	0	0	0	0	0	0	0	0	1	0
G-0289	1	23	1	1	1	4	1	1	0	1	0	1	0	1	.	1	1	0	0	0	9	0	0	0	0	0	0	0	1	1	1	0	0	0	1	0	0	0	0	0	0	0	0	0	0	0	0	0	0
G-0301	1	32	2	1	1	10	1	0	1	0	0	1	0	1	18	1	1	0	0	1	9	0	0	0	0	1	0	0	0	1	1	0	0	0	1	0	0	0	0	0	0	0	0	0	0	1	0	0	0
G-0085	1	52	2	1	1	9	1	1	1	1	0	1	0	1	24	1	1	0	0	1	9	0	0	0	0	0	0	0	1	1	1	0	0	1	1	0	0	0	0	0	0	0	1	0	0	0	0	0	0
G-0087	1	44	2	1	1	3	1	1	0	0	0	1	0	1	21	1	1	0	0	1	9	0	0	0	0	0	0	0	1	1	1	0	0	1	1	0	0	0	1	0	0	0	0	0	0	0	0	0	0
G-0088	1	24	2	1	1	5	1	1	1	0	0	1	0	1	22	1	1	0	0	0	9	0	0	1	0	0	0	0	1	0	0	0	0	1	1	0	0	0	0	0	0	0	0	0	0	0	0	0	0
G-0089	1	63	2	1	1	10	1	1	1	1	0	1	0	0	20	1	1	0	0	0	9	0	1	0	0	0	1	0	1	1	1	0	0	1	1	0	0	0	0	0	0	0	1	0	0	0	0	0	0
G-0090	1	63	2	1	1	5	1	1	1	0	0	1	0	0	20	1	1	0	0	1	9	0	0	1	0	0	0	0	1	1	0	0	0	1	1	0	0	0	0	0	0	0	1	0	0	0	0	0	0
G-0091	1	34	2	1	1	4	0	1	0	0	0	1	0	1	18	0	0	0	0	1	9	0	0	0	0	0	0	0	1	1	1	0	0	1	1	0	0	0	0	0	0	0	0	0	0	0	0	0	0
G-0092	1	32	2	1	1	2	1	0	1	1	0	1	0	1	22	1	1	0	0	0	9	0	0	1	0	0	0	0	1	0	0	0	9	0	1	0	0	0	0	0	0	0	0	0	0	0	0	0	0
G-0094	1	65	2	1	1	4	1	1	0	0	0	1	0	1	20	1	1	0	0	0	9	0	0	0	0	0	1	0	1	0	0	0	0	1	1	0	0	0	0	0	0	0	0	0	0	0	1	0	0
G-0095	1	18	1	1	1	6	1	1	1	1	0	1	0	1	34	0	1	0	0	0	9	0	0	1	0	0	0	0	1	0	0	0	0	0	1	0	0	0	0	0	0	0	0	0	0	0	0	1	0
G-0098	1	27	2	1	1	9	0	1	1	0	0	0	0	1	12	1	1	0	0	0	9	0	1	0	0	0	0	0	1	1	0	0	0	1	1	0	0	0	0	0	0	0	0	0	0	0	0	0	0
G-0099	1	18	1	1	1	2	0	1	0	0	0	0	0	1	16	0	1	0	0	0	9	0	0	1	0	0	0	0	0	.	0	0	0	0	1	0	0	0	0	0	0	1	0	0	0	0	0	0	0
G-0100	1	53	2	1	1	3	1	1	0	0	0	1	1	0	22	1	1	0	0	1	9	0	0	1	0	0	0	0	1	0	0	0	0	1	1	0	0	0	0	0	0	0	0	0	0	0	0	0	0
G-0101	1	27	2	1	1	3	0	1	1	0	0	0	0	1	24	1	1	0	0	1	9	0	1	0	0	0	0	0	1	0	0	0	0	1	1	0	0	0	0	0	0	0	0	0	0	0	0	0	0
G-0102	1	47	2	1	1	3	1	1	1	1	0	1	0	1	22	1	1	0	0	0	9	0	0	1	0	0	1	0	1	1	0	0	0	0	1	0	0	0	0	0	0	0	0	0	0	0	0	0	0
G-0104	1	71	2	1	1	8	1	1	1	0	0	0	0	1	24	1	1	0	0	0	9	0	0	1	0	0	0	0	1	1	0	0	0	0	3	0	0	0	0	0	0	0	0	0	0	0	1	0	0
G-0105	1	48	2	1	1	2	1	1	0	0	0	1	0	1	25	1	1	0	0	0	9	0	0	1	0	0	0	0	1	1	0	0	0	1	1	0	0	0	1	0	0	0	0	0	0	0	0	0	0
G-0106	1	57	2	1	1	4	0	1	0	0	0	1	0	1	20	0	1	0	0	0	9	0	0	0	0	0	0	0	1	1	0	0	0	0	1	0	0	0	0	0	0	0	0	0	0	0	0	0	0
G-0107	1	79	1	1	1	8	0	0	0	0	0	1	0	0	20	0	1	0	0	1	9	0	0	0	0	0	0	0	1	1	1	0	0	1	1	0	0	0	1	0	0	0	0	0	0	0	0	0	0
G-0108	1	28	2	1	1	1	0	1	1	0	0	1	0	1	24	1	0	0	0	1	9	0	0	1	0	0	0	0	1	1	0	0	0	1	1	0	0	0	0	0	1	0	0	0	0	0	0	1	0
G-0109	1	75	2	1	1	2	1	1	1	0	0	1	0	1	20	1	1	0	0	0	9	0	1	0	0	0	1	0	1	1	1	0	0	1	1	0	0	0	0	0	0	0	0	0	1	0	1	1	0
G-0110	1	55	2	1	1	3	1	1	0	0	0	1	0	1	32	0	1	0	0	0	9	0	0	0	0	1	0	0	1	1	1	0	0	1	5	0	0	0	0	0	0	0	0	0	0	0	0	0	0
G-0111	1	47	1	1	1	4	1	1	1	0	0	1	0	1	20	1	1	0	0	0	9	1	0	1	0	0	0	0	1	1	0	0	0	1	1	0	0	0	0	0	0	0	0	0	0	0	0	0	0
G-0113	1	20	1	1	1	1	1	1	1	0	0	0	1	1	22	1	1	0	0	0	9	0	1	1	0	0	0	0	1	0	0	0	0	0	1	0	0	0	0	0	1	0	0	0	0	0	0	0	0
G-0114	1	47	2	1	1	2	1	1	0	0	0	1	0	1	24	1	1	0	0	0	9	0	0	1	0	0	0	0	1	1	0	0	0	1	1	0	0	0	1	0	0	0	0	0	0	0	0	0	0
G-0115	1	67	1	1	1	3	1	1	1	0	0	1	0	0	20	1	1	0	0	0	9	0	0	1	0	0	0	0	1	1	0	0	0	0	1	1	0	0	0	0	0	0	0	0	0	0	1	0	0
G-0116	1	67	2	1	1	2	1	1	0	1	0	1	0	1	18	0	1	0	0	0	9	0	0	1	0	1	0	0	1	0	1	0	0	1	1	0	0	0	0	0	0	0	0	0	0	0	0	0	0
G-0118	1	42	2	1	1	10	0	1	0	0	0	1	0	0	22	1	0	0	0	0	9	0	0	0	0	0	0	0	1	1	1	0	0	1	1	0	0	0	0	0	0	0	0	0	0	0	0	0	0
G-0119	1	47	2	1	1	4	1	1	0	0	0	1	0	0	32	1	1	0	0	0	9	0	1	1	0	0	0	0	1	1	0	0	0	0	1	0	0	0	0	0	0	0	0	0	0	0	0	0	0
G-0120	1	60	2	1	1	4	1	1	1	0	0	1	0	1	20	1	1	0	0	1	9	0	0	0	0	0	0	0	1	1	0	0	0	1	1	0	0	0	1	0	0	0	0	0	0	0	0	0	0
G-0121	1	63	2	1	1	5	0	1	1	0	0	1	0	1	22	1	1	0	0	0	9	0	0	0	0	0	0	0	0	.	0	0	0	1	1	0	0	0	0	0	0	0	0	0	0	0	0	0	0
G-0123	1	78	2	1	1	5	0	0	0	0	0	1	0	0	22	1	1	0	0	1	9	0	0	0	0	1	0	0	1	0	0	0	0	1	1	0	0	0	0	0	0	0	0	0	0	0	0	0	0
G-0126	1	80	2	1	1	1	1	1	0	0	0	1	0	1	19	1	1	0	0	1	9	0	0	0	0	0	0	0	1	1	1	1	0	1	1	0	0	0	0	0	1	0	0	0	0	0	0	0	0
G-0130	1	19	2	1	1	6	1	1	1	0	0	1	1	1	30	1	1	0	0	0	9	1	1	0	0	0	0	0	1	1	0	0	0	1	1	0	0	0	0	0	0	0	0	0	0	0	0	0	0
G-0131	1	54	2	1	1	8	1	1	0	0	0	1	0	1	24	1	1	0	0	0	9	0	0	1	0	0	0	0	1	1	0	0	0	1	1	0	0	0	0	0	0	0	0	0	1	0	0	0	0
G-0128	1	36	2	1	1	8	1	1	1	0	0	0	0	0	18	1	0	0	0	1	9	0	1	0	0	0	0	0	1	1	0	0	0	1	1	0	0	0	0	0	0	0	0	0	0	0	0	0	0
G-0135	1	56	2	1	1	3	1	1	0	0	0	1	0	1	24	1	1	0	0	0	9	0	1	1	0	0	0	0	1	1	0	0	0	0	1	0	0	0	0	0	0	0	0	0	0	0	0	0	0
G-0133	1	74	2	1	1	4	1	1	1	1	0	1	0	1	22	1	1	0	0	0	9	0	1	1	0	0	0	0	1	1	0	1	1	1	2	0	0	0	0	0	0	0	0	0	0	0	0	0	0
G-0132	1	64	2	1	1	3	0	1	0	0	0	1	0	0	22	1	1	0	0	0	9	0	0	1	0	0	0	0	1	1	0	0	0	1	3	0	0	0	0	0	0	0	0	0	1	0	0	0	0
G-0137	1	58	2	1	1	3	0	1	1	0	0	1	0	1	28	1	1	0	0	0	9	0	0	1	0	0	0	0	1	1	0	0	0	1	3	0	0	0	0	0	0	0	0	0	0	0	0	0	0
G-0138	1	60	2	1	1	2	1	1	1	1	0	1	0	1	24	1	1	0	0	1	9	0	1	0	0	1	0	0	1	1	1	0	0	1	1	0	0	0	0	0	0	0	0	0	1	0	0	0	0
G-0140	1	55	2	1	1	3	0	1	1	0	0	1	0	0	24	1	1	0	0	0	9	0	0	1	0	0	0	0	1	1	0	0	0	1	1	0	0	0	0	0	0	0	0	0	0	1	0	1	0
G-0142	1	67	2	1	1	7	0	1	0	0	0	0	0	1	32	1	1	0	0	0	9	0	1	0	0	0	0	0	1	1	0	0	0	1	1	0	0	0	0	0	0	0	0	0	0	0	0	1	0
G-0143	1	55	2	1	1	3	1	1	1	0	0	1	0	1	30	1	1	0	0	0	9	0	0	1	0	0	0	0	1	1	1	0	0	1	1	0	0	0	0	0	0	0	0	0	0	0	0	0	0
G-0144	1	84	2	1	1	3	1	1	1	0	0	1	0	1	32	1	1	0	0	0	9	0	0	1	0	0	0	0	1	1	0	0	0	0	5	0	0	0	0	0	0	0	0	0	0	0	0	0	0
G-0146	1	35	1	1	1	8	1	1	1	0	0	1	0	1	23	0	0	0	0	0	9	0	0	0	0	0	0	0	1	0	1	0	0	1	5	0	0	0	1	0	0	0	0	0	0	0	0	0	0
G-0147	1	58	2	1	1	8	1	1	1	1	0	1	0	1	24	1	1	0	0	0	9	0	0	1	0	0	0	0	1	1	0	0	0	0	1	0	0	0	0	0	0	0	0	0	0	0	0	0	0
G-0150	1	28	1	1	1	3	0	1	0	0	0	1	0	0	18	0	0	0	0	0	9	0	0	0	0	0	0	0	1	1	1	0	0	1	1	0	0	0	0	0	0	0	0	0	0	0	0	0	0
G-0151	1	29	2	1	1	4	0	1	1	0	0	1	0	1	16	1	1	0	0	0	9	0	0	0	0	0	0	0	1	1	0	1	1	1	2	0	0	0	0	0	0	0	0	0	0	0	0	0	0
G-0152	1	47	2	1	1	3	0	1	0	1	0	1	1	1	26	1	1	0	0	1	9	0	0	0	0	1	0	0	1	1	1	0	0	1	1	0	0	0	0	0	0	0	0	0	1	0	0	0	0
G-0153	1	42	2	1	1	2	0	1	1	0	0	1	0	1	23	1	1	0	0	0	9	0	0	1	0	0	1	0	1	1	0	0	0	1	1	0	0	0	1	0	0	0	0	0	0	0	0	0	0
G-0156	1	62	2	1	1	7	1	1	1	0	0	1	0	1	20	1	1	0	0	0	9	0	0	0	0	1	0	0	0	.	0	0	0	0	1	0	0	0	0	0	0	0	0	0	0	0	0	0	0
G-0155	1	59	2	1	1	2	1	1	1	0	0	1	0	1	26	1	1	0	0	0	9	0	1	0	0	1	0	0	0	.	1	0	0	1	1	0	0	0	0	0	0	0	0	0	0	0	0	1	0
G-0154	1	37	1	1	1	7	0	1	0	0	0	0	0	1	22	1	1	0	0	0	9	1	1	0	0	0	0	0	1	1	1	0	0	1	1	0	0	0	0	0	1	0	0	0	0	0	0	0	0
G-0157	1	76	2	1	1	7	0	1	1	0	0	1	0	1	22	1	1	0	0	9	9	0	0	0	0	0	0	0	1	1	1	0	0	1	1	0	0	0	1	0	0	0	0	0	0	0	0	0	0
G-0159	1	80	2	1	1	8	1	1	1	0	0	1	0	1	22	1	1	0	0	0	9	0	0	0	0	0	0	0	1	.	1	0	0	1	1	0	0	0	0	0	0	0	0	0	1	0	0	1	0
G-0161	1	40	1	1	1	6	0	0	0	0	0	1	1	0	26	1	1	0	0	0	9	0	0	0	0	0	0	0	1	1	1	0	0	1	1	0	0	0	1	0	0	0	0	0	0	0	0	0	1
G-0164	1	50	2	1	1	2	1	1	1	0	0	0	0	1	22	1	1	0	0	0	9	0	0	1	0	0	0	0	1	1	0	0	0	1	1	0	0	0	0	0	0	0	0	0	0	0	0	0	0
G-0163	1	60	2	1	1	10	1	1	1	1	0	1	0	1	24	0	1	0	0	1	9	0	0	0	0	0	0	0	1	1	0	0	0	0	1	0	0	0	0	0	0	0	0	0	0	0	0	0	0
G-0165	1	52	2	1	1	10	1	1	0	0	0	1	0	1	26	1	1	0	0	0	9	0	0	0	0	1	0	0	1	0	1	0	0	1	1	0	0	0	0	0	0	0	0	0	0	0	0	0	0
G-0166	1	73	1	1	1	7	1	1	1	0	0	1	0	1	24	1	1	0	0	0	9	1	1	0	0	0	0	0	1	1	0	0	0	1	1	0	0	0	0	0	0	0	0	0	1	0	0	0	0
G-0168	1	70	1	1	1	4	1	1	1	0	0	1	0	1	30	1	1	0	0	0	9	0	0	0	0	1	0	0	1	1	0	0	0	1	1	0	0	0	0	0	0	0	0	0	0	0	0	0	0
G-0171	1	49	2	1	1	40	1	1	1	0	0	1	1	1	26	1	1	0	0	0	9	0	0	0	0	1	0	0	1	1	9	0	0	1	1	0	0	0	0	0	0	0	0	0	1	0	0	1	0
G-0172	1	62	2	1	1	4	0	1	1	1	0	0	0	0	16	1	1	0	0	0	9	0	0	0	0	0	0	0	1	1	0	0	0	1	1	0	0	0	0	0	0	0	0	0	0	0	0	0	0
G-0174	1	56	2	1	1	5	1	1	0	0	0	1	0	0	28	1	1	0	0	0	9	1	0	0	0	1	0	0	1	1	1	0	0	1	1	0	0	0	0	0	0	0	0	0	0	0	0	1	0
G-0175	1	65	2	1	1	3	1	1	1	1	0	1	0	1	22	1	1	0	0	0	9	0	0	0	0	0	0	0	1	0	1	0	0	1	1	0	0	0	0	0	0	0	0	0	0	0	0	1	0
G-0177	1	80	2	1	1	3	0	1	1	0	0	0	0	0	24	1	1	0	0	0	9	0	0	1	0	0	0	0	1	1	1	0	0	1	1	0	0	0	1	0	0	0	0	0	0	0	0	0	0
G-0178	1	62	1	1	1	4	1	0	0	1	0	1	0	0	20	1	0	0	0	0	9	0	0	0	0	1	0	0	1	1	1	0	0	1	1	0	0	0	0	0	0	0	0	0	0	0	0	0	0
G-0179	1	48	2	1	1	4	1	1	1	0	0	1	1	1	22	1	0	0	0	1	9	0	0	0	0	0	0	0	1	0	1	0	0	1	1	0	0	0	1	0	0	0	0	0	0	0	0	1	0
G-0180	1	72	2	1	1	8	1	1	0	1	0	1	1	1	22	1	1	0	0	0	9	0	0	1	0	1	0	0	1	1	1	0	0	1	1	0	0	0	0	0	0	0	0	0	0	0	0	0	0
G-0181	1	59	2	1	1	4	1	1	1	0	0	0	0	1	30	1	1	0	0	1	9	0	0	1	0	0	0	0	1	1	0	0	0	1	1	0	0	0	0	0	0	1	0	0	0	0	0	1	0
G-0183	1	52	2	1	1	3	1	1	1	0	0	1	0	1	24	1	1	0	0	0	9	0	0	1	0	1	0	0	1	1	1	0	0	1	1	0	0	0	0	0	0	0	0	0	0	0	0	0	0
G-0182	1	63	2	1	1	3	1	1	1	0	0	1	1	1	27	1	1	0	0	0	9	0	0	1	0	0	0	0	1	1	1	0	0	1	1	0	0	0	1	0	0	0	0	0	0	0	0	0	0
G-0186	1	40	2	1	1	4	0	1	1	0	0	0	0	0	24	1	1	0	0	0	9	0	0	0	0	0	0	1	1	1	1	0	0	1	1	0	0	0	0	0	0	0	0	0	0	0	0	0	0
G-0187	1	61	2	1	1	3	0	1	0	0	0	0	0	1	26	1	1	0	0	0	9	1	0	1	0	0	0	0	1	1	0	0	0	1	1	0	0	1	0	0	1	0	0	0	0	0	0	0	0
G-0188	1	47	2	1	1	5	1	1	0	0	0	1	1	0	24	1	0	0	0	1	9	0	0	0	0	1	0	0	1	1	1	0	0	1	5	0	0	0	0	0	0	0	0	0	0	0	0	0	0
G-0189	1	35	2	1	1	3	1	1	0	0	0	0	0	1	24	1	1	0	0	0	9	0	0	1	0	0	0	0	1	1	0	0	0	1	1	1	0	0	0	0	0	1	0	0	0	0	0	1	0
G-0190	1	20	1	1	1	7	1	1	1	1	0	0	0	1	40	1	1	0	0	0	9	0	0	1	0	0	0	0	1	1	0	0	0	1	1	0	0	0	0	0	0	0	0	0	0	0	0	0	0
G-0193	1	72	2	1	1	8	1	1	0	0	0	1	0	0	16	1	1	0	0	1	9	0	0	1	0	0	0	0	1	1	1	0	0	1	1	0	0	0	0	0	0	0	0	0	0	0	0	0	0
G-0194	1	24	1	1	1	3	1	1	1	0	0	0	0	0	20	1	0	0	0	1	9	0	0	0	0	0	0	0	1	1	1	0	1	1	2	0	0	0	0	0	0	0	0	0	0	0	1	0	0
G-0196	1	72	2	1	1	5	1	1	1	0	0	1	0	1	30	1	1	0	0	0	9	0	0	1	0	0	0	0	1	1	0	0	0	1	1	0	0	0	1	0	0	0	0	0	0	0	0	1	0
G-0201	1	90	2	1	1	8	1	1	0	0	0	1	0	0	27	0	1	0	0	0	9	0	0	0	0	0	1	0	1	1	9	0	0	1	5	0	0	0	1	0	0	0	0	0	0	0	0	0	0
G-0198	1	22	1	1	1	3	1	1	0	0	0	1	0	1	27	1	1	0	0	0	9	0	0	1	0	0	0	0	1	1	1	0	0	1	1	0	0	0	1	0	0	1	0	0	0	0	0	0	0
G-0199	1	57	2	1	1	6	0	1	0	0	0	0	0	0	22	0	1	0	0	0	9	0	0	1	0	0	0	0	1	0	1	0	0	1	1	0	0	0	0	0	0	0	0	0	0	0	0	0	0
G-0200	1	36	2	1	1	3	1	1	0	0	0	1	0	1	20	0	1	0	0	0	9	0	1	1	0	0	0	0	1	1	1	0	0	1	1	0	0	0	0	0	0	0	0	0	0	0	0	0	0
G-0202	1	25	2	1	1	4	1	1	0	0	0	1	0	1	32	1	1	0	0	1	9	0	0	0	0	0	0	1	0	.	1	1	1	1	2	0	0	0	0	0	0	0	0	0	0	0	0	0	0
G-0203	1	41	2	1	1	3	1	1	0	0	0	1	0	1	34	1	1	0	0	0	9	0	0	1	0	0	0	0	1	1	1	0	0	1	1	0	0	0	0	0	0	0	0	0	0	0	0	0	0
G-0206	1	50	2	1	1	5	1	1	1	1	0	1	1	1	24	1	1	0	0	0	9	0	0	1	0	0	0	0	1	1	1	0	0	1	1	0	0	0	0	0	0	0	0	0	0	0	0	0	0
G-0207	1	55	1	1	1	2	1	1	1	0	0	0	1	1	28	1	1	0	0	0	9	0	0	0	0	1	0	0	1	1	0	0	0	1	1	0	0	0	0	0	0	0	0	0	0	0	0	0	0
G-0209	1	77	1	1	1	7	1	0	1	0	0	1	0	0	22	1	1	0	0	0	9	0	0	0	0	0	0	0	1	1	0	0	0	1	1	0	0	0	0	0	0	0	0	0	0	0	0	0	0
G-0216	1	49	2	1	1	3	1	1	1	0	0	1	1	1	20	1	1	0	0	1	9	0	1	0	0	0	0	0	1	1	0	0	0	1	1	0	0	0	0	0	0	0	0	0	0	0	0	1	0
G-0217	1	75	2	1	1	8	0	1	0	0	0	1	0	1	21	0	1	0	0	0	9	0	1	0	0	0	0	0	1	1	1	0	0	1	1	0	0	0	0	0	0	0	0	0	0	0	0	0	0
G-0220	1	79	2	1	1	7	1	1	0	0	0	1	0	1	26	1	1	0	0	0	9	0	0	1	0	0	0	0	1	1	1	0	1	1	2	0	0	0	0	0	0	0	0	0	0	0	0	0	0
G-0221	1	58	2	1	1	4	1	1	1	1	0	1	0	1	20	1	1	0	0	0	9	0	0	1	0	0	0	0	1	0	0	0	0	1	1	0	0	0	0	0	0	0	0	0	0	0	0	0	0
G-0222	1	34	2	1	1	5	1	1	1	0	0	1	1	1	38	1	1	0	0	0	9	1	0	1	0	0	0	0	1	1	0	0	0	1	1	0	0	0	0	0	0	0	0	0	1	0	0	0	0
G-0225	1	42	2	1	1	5	0	1	1	0	0	1	0	1	26	1	1	0	0	0	9	0	0	1	0	0	0	0	1	1	0	0	0	1	1	0	0	0	0	0	0	0	0	0	0	0	0	0	0
G-0226	1	24	1	1	1	4	1	1	0	0	0	1	0	1	22	1	0	0	0	0	9	0	0	0	0	0	0	0	1	1	0	0	0	1	1	0	0	0	0	0	0	0	0	0	0	0	0	0	0
G-0227	1	72	2	1	1	5	1	1	1	0	0	0	0	1	24	1	1	0	0	0	9	0	0	1	0	1	0	0	1	1	1	0	0	1	1	0	0	0	0	0	0	0	0	0	0	0	0	0	0
G-0230	1	81	2	1	1	8	1	1	1	0	0	0	0	1	24	1	1	0	0	0	9	0	0	1	0	0	0	0	1	1	0	0	0	1	1	0	0	0	0	0	0	0	0	0	0	0	0	1	0
G-0228	1	65	2	1	1	3	1	1	0	0	0	1	0	1	24	1	1	0	0	1	9	0	0	1	0	0	0	0	1	1	1	0	0	1	1	0	0	0	0	0	0	0	0	0	1	0	0	1	0
G-0229	1	33	1	1	1	3	0	1	0	0	0	1	0	1	28	1	1	0	0	0	9	0	1	0	0	0	0	0	1	1	1	0	0	1	1	0	0	0	0	0	0	0	0	0	0	0	0	0	0
G-0233	1	47	2	1	1	5	1	1	0	0	0	0	0	0	26	1	1	0	0	0	9	0	0	1	0	0	0	0	1	0	1	0	0	1	1	0	0	0	0	0	0	0	0	0	0	0	0	0	0
G-0237	1	54	1	1	1	1	0	1	0	0	0	1	0	1	26	0	1	0	0	1	9	0	0	0	0	1	0	0	1	1	1	0	0	1	1	0	0	0	0	0	0	0	0	0	0	0	0	0	0
G-0238	1	34	1	1	1	1	0	1	1	0	0	1	0	0	29	0	1	0	0	0	9	1	1	0	0	0	0	0	1	1	0	0	0	1	1	0	0	0	0	0	0	0	0	0	0	0	0	0	0
G-0240	1	61	1	1	1	4	1	1	1	0	0	1	0	0	24	1	1	0	0	0	9	0	1	0	0	0	0	0	1	1	1	0	0	1	1	0	0	0	0	0	0	0	1	0	0	0	0	0	0
G-0242	1	75	2	1	1	1	1	1	1	0	0	1	0	1	26	1	1	0	0	0	9	0	0	0	0	0	0	1	1	1	1	0	1	1	2	0	0	0	1	0	0	0	0	0	1	0	0	1	0
G-0243	1	53	2	1	1	8	0	1	0	0	0	1	0	0	29	1	1	0	0	0	9	0	0	0	0	0	0	0	1	1	1	0	0	1	1	0	0	0	0	0	0	0	0	0	0	0	0	0	0
G-0244	1	20	1	1	1	6	1	1	0	0	0	0	0	1	19	1	1	0	0	1	9	0	0	0	0	0	0	0	1	1	1	0	0	1	1	0	0	0	0	0	0	0	0	0	0	0	0	0	0
G-0246	1	25	1	1	1	8	1	0	1	1	0	1	0	0	24	1	1	0	0	1	9	0	0	0	0	0	0	0	1	1	0	0	0	0	3	0	0	0	0	0	0	0	0	0	0	0	0	0	0
G-0247	1	63	2	1	1	8	0	1	0	0	0	1	0	1	32	1	1	0	0	0	9	0	0	0	0	1	0	0	1	1	1	0	0	1	3	0	0	0	0	0	0	0	0	0	0	0	0	0	0
G-0249	1	82	2	1	1	4	0	0	0	0	0	1	0	0	18	1	1	0	0	0	9	0	0	0	0	0	0	0	1	1	0	0	0	1	1	0	0	0	0	0	0	0	0	0	1	0	0	0	0
G-0251	1	31	2	1	1	5	1	1	0	0	0	1	0	1	30	0	1	0	0	0	9	0	0	0	0	0	0	0	0	.	1	0	0	1	1	0	0	0	0	0	0	0	0	0	0	0	0	1	0
G-0252	1	71	1	1	1	7	1	1	1	0	0	1	1	1	28	1	1	0	0	0	9	0	0	0	0	0	0	0	1	1	0	0	0	1	5	0	0	0	0	0	0	1	0	0	0	0	1	0	0
G-0254	1	26	1	1	1	3	0	1	0	0	0	1	1	1	20	1	1	0	0	0	9	0	0	0	0	0	0	0	1	1	0	0	0	1	1	0	0	0	0	0	0	0	0	0	0	0	0	0	0
G-0258	1	72	2	1	1	8	1	1	0	0	0	1	1	1	24	1	1	0	0	0	9	0	0	0	0	1	0	0	0	.	0	0	0	0	1	0	0	0	0	0	0	0	0	0	0	0	0	0	0
G-0259	1	63	1	1	1	6	1	1	1	0	0	1	0	1	46	1	1	0	0	0	9	0	1	0	0	0	0	0	1	1	1	0	0	1	1	0	0	0	0	0	0	0	0	0	0	0	0	1	0
G-0263	1	35	1	1	1	3	1	1	1	1	0	1	1	1	19	1	1	0	0	0	9	1	1	0	0	0	0	0	1	1	1	0	0	1	5	0	0	0	0	0	0	0	0	0	0	0	0	1	0
G-0269	1	56	2	1	1	5	1	1	0	0	0	1	0	1	26	1	1	0	0	0	9	0	0	1	0	1	0	0	1	0	1	0	0	1	1	0	0	0	0	0	0	0	0	0	0	0	0	0	0
G-0267	1	81	2	1	1	9	0	1	0	0	0	1	0	1	26	1	1	0	0	0	9	0	1	0	0	1	0	0	1	0	1	0	0	1	1	0	0	0	0	0	0	0	0	0	0	0	0	0	0
G-0266	1	71	1	1	1	1	1	1	0	0	0	1	1	1	36	1	1	0	0	0	9	0	1	0	0	0	0	0	1	1	1	1	1	1	2	0	0	0	0	0	0	0	0	0	0	0	0	0	0
G-0273	1	70	2	1	1	20	0	1	1	0	0	1	0	0	30	1	1	0	0	0	9	0	0	0	0	0	0	0	1	1	1	0	0	1	3	0	0	0	0	0	0	0	0	0	1	0	0	0	0
G-0274	1	37	2	1	1	4	1	1	0	0	0	1	0	1	20	1	1	0	0	0	9	0	0	1	0	0	0	0	1	0	1	0	0	1	1	0	0	0	0	0	0	0	0	0	0	0	0	0	0
G-0276	1	59	2	1	1	4	0	1	0	0	0	0	0	1	26	1	1	0	0	1	9	0	0	0	0	0	0	0	1	1	0	0	0	1	1	0	0	0	0	0	0	0	0	0	0	0	0	0	0
G-0277	1	72	1	1	1	1	1	1	0	0	0	1	1	1	19	0	1	0	0	0	9	0	0	0	0	0	0	0	1	1	1	0	0	1	1	0	0	0	0	0	0	0	0	0	0	0	0	1	0
G-0284	1	61	2	1	1	7	1	1	1	0	0	0	0	1	20	1	1	0	0	0	9	0	1	0	0	1	0	0	1	0	1	0	0	1	1	0	0	0	0	0	1	0	0	0	0	0	1	0	0
G-0290	1	32	2	1	1	8	0	1	0	0	0	0	0	1	23	0	1	0	0	0	9	0	0	0	0	0	0	0	1	1	1	0	0	1	1	0	0	0	0	0	0	0	0	0	0	0	0	0	0
G-0291	1	76	1	1	1	8	1	1	1	0	0	1	1	1	32	1	1	0	0	0	9	0	0	0	0	0	0	0	1	1	1	0	0	1	1	0	0	0	0	0	0	0	1	0	1	0	0	0	0
G-0293	1	39	2	1	1	2	1	1	0	0	0	1	1	1	29	1	1	0	0	0	9	0	0	1	0	1	0	0	1	1	1	1	1	1	2	0	0	0	0	0	0	1	0	0	1	0	0	0	0
G-0292	1	77	2	1	1	8	1	1	0	0	0	1	0	0	26	0	1	0	0	0	9	0	0	0	0	1	0	0	1	1	0	0	0	1	3	0	0	0	0	0	0	0	0	0	0	0	0	0	0
G-0294	1	79	1	1	1	8	0	1	1	0	0	1	0	0	26	1	1	0	0	0	9	0	0	0	0	1	0	0	0	.	1	0	0	1	1	0	0	0	0	0	0	0	0	0	0	0	0	0	0
G-0296	1	58	1	1	1	7	1	1	0	0	0	1	0	1	20	1	1	0	0	0	9	0	1	0	0	0	1	0	1	1	0	0	0	1	1	0	0	0	0	0	0	0	0	0	0	0	0	0	0
G-0298	1	55	2	1	1	4	0	1	1	0	0	0	0	0	26	1	1	0	0	0	9	0	0	1	0	0	0	0	1	0	0	0	0	1	1	0	0	0	0	0	0	1	0	0	0	0	0	0	0
G-0300	1	23	2	1	1	4	1	1	1	0	0	1	0	1	24	0	1	0	0	1	9	0	1	0	0	0	0	0	1	0	0	0	0	1	1	0	0	0	0	0	0	0	0	0	0	0	0	0	0
G-0299	1	48	1	1	1	8	0	1	0	0	0	1	0	1	38	1	1	0	0	0	9	0	0	0	0	0	0	0	1	1	1	0	1	1	2	0	0	0	0	0	1	0	0	0	1	0	0	1	0
G-0302	1	76	2	1	1	4	1	0	1	0	0	1	0	0	26	1	1	0	0	0	9	0	0	0	0	1	0	0	1	1	1	0	0	1	1	0	0	0	0	0	0	0	0	0	0	0	0	0	0
G-0304	1	64	2	1	1	2	0	1	0	0	0	0	0	1	24	1	1	0	0	0	9	0	0	1	0	0	0	0	1	1	0	0	0	1	1	0	0	0	0	0	0	1	0	0	1	0	0	0	0
G-0305	1	85	2	1	1	8	1	1	0	0	0	0	0	1	22	1	0	0	0	0	9	1	0	0	0	0	0	0	.	.	1	0	1	1	2	0	0	0	0	0	0	0	0	0	0	0	0	0	0
G-7081	0	62	2	0	0	.	0	0	0	0	.	0	0	0	.	.	.	0	0	0	.	0	1	0	0	0	0	0	.	.	.	.	.	.	.	0	0	0	0	0	0	0	0	0	0	0	0	1	0
G-7082	0	20	2	0	0	.	0	0	0	0	.	0	0	0	.	.	.	0	0	0	.	0	0	0	0	0	0	0	.	.	.	.	.	.	.	0	0	0	0	0	0	0	0	0	1	0	0	0	0
G-7083	0	56	1	0	0	.	0	0	0	0	.	0	0	0	.	.	.	0	0	0	.	0	0	0	0	0	0	0	.	.	.	.	.	.	.	0	0	0	0	0	0	0	0	0	0	0	0	0	0
G-7084	0	25	1	0	0	.	0	0	0	0	.	0	0	0	.	.	.	0	0	0	.	0	1	0	0	0	0	0	.	.	.	.	.	.	.	0	0	0	0	0	1	0	0	0	0	0	0	1	0
G-7085	0	84	1	0	0	.	0	0	0	0	.	0	0	0	.	.	.	0	0	0	.	0	0	0	0	0	0	0	.	.	.	.	.	.	.	0	0	0	0	0	0	0	0	0	0	0	0	1	0
G-7087	0	20	2	0	0	.	0	0	0	0	.	0	0	0	.	.	.	0	0	0	.	0	0	0	0	0	0	0	.	.	.	.	.	.	.	0	0	0	0	0	0	1	0	0	0	0	0	0	0
G-7088	0	27	1	0	0	.	0	0	0	0	.	0	0	0	.	.	.	0	0	0	.	1	1	0	0	0	0	0	.	.	.	.	.	.	.	0	0	0	0	0	0	1	0	0	0	0	0	1	0
G-7089	0	29	2	0	0	.	0	0	0	0	.	0	0	0	.	.	.	0	0	1	.	1	0	0	0	0	0	0	.	.	.	.	.	.	.	0	0	0	0	0	0	0	0	0	0	0	0	0	0
G-7091	0	67	1	0	0	.	0	0	0	0	.	0	0	0	.	.	.	0	0	0	.	1	0	0	0	0	0	0	.	.	.	.	.	.	.	0	0	0	0	0	0	0	0	0	0	0	0	0	0
G-7093	0	54	2	0	0	.	0	0	0	0	.	0	0	0	.	.	.	0	0	0	.	0	0	0	0	1	0	0	.	.	.	.	.	.	.	0	0	0	0	0	0	1	0	0	1	0	0	0	0
G-7095	0	46	2	0	0	.	0	0	0	0	.	0	0	0	.	.	.	0	0	0	.	0	0	0	0	0	0	0	.	.	.	.	.	.	.	0	0	0	0	0	0	0	0	0	0	0	0	0	0
G-7097	0	36	1	0	0	.	0	0	0	0	.	0	0	0	.	.	.	0	0	0	.	1	0	0	0	0	0	0	.	.	.	.	.	.	.	0	0	0	0	0	0	0	0	0	0	0	0	0	0
G-7098	0	50	2	0	0	.	0	0	0	0	.	0	0	0	.	.	.	0	0	0	.	0	0	0	0	1	0	0	.	.	.	.	.	.	.	0	0	0	0	0	0	0	0	0	1	0	0	1	0
G-7100	0	80	2	0	0	.	0	0	0	0	.	0	0	0	.	.	.	0	0	0	.	0	0	0	0	0	0	0	.	.	.	.	.	.	.	0	0	0	0	0	0	0	0	0	0	0	0	0	0
G-7103	0	89	2	0	0	.	0	0	0	0	.	0	0	0	.	.	.	0	0	0	.	0	0	0	0	0	0	0	.	.	.	.	.	.	.	0	0	0	0	0	0	0	0	0	0	0	0	0	0
G-7104	0	28	1	0	0	.	0	0	0	0	.	0	0	0	.	.	.	0	0	0	.	1	0	0	0	0	0	0	.	.	.	.	.	.	.	0	0	0	0	0	0	0	0	0	0	0	0	0	0
G-7105	0	54	2	0	0	.	0	0	0	0	.	0	0	0	.	.	.	0	0	0	.	0	0	0	0	0	0	0	.	.	.	.	.	.	.	0	0	0	0	0	0	1	0	0	1	0	0	1	0
G-7106	0	77	2	0	0	.	0	0	0	0	.	0	0	0	.	.	.	0	0	0	.	0	0	0	0	0	0	0	.	.	.	.	.	.	.	0	0	0	0	0	0	0	0	0	0	0	0	0	0
G-7108	0	86	1	0	0	.	0	0	0	0	.	0	0	0	.	.	.	0	0	0	.	0	0	0	0	0	0	0	.	.	.	.	.	.	.	0	0	0	0	0	0	0	0	0	0	0	0	0	0
G-7109	0	64	2	0	0	.	0	0	0	0	.	0	0	0	.	.	.	0	0	0	.	0	0	0	0	0	0	0	.	.	.	.	.	.	.	0	0	0	0	0	0	0	0	0	0	0	0	0	0
G-7110	0	42	2	0	0	.	0	0	0	0	.	0	0	0	.	.	.	0	0	0	.	0	0	0	0	0	0	0	.	.	.	.	.	.	.	0	0	0	0	0	0	0	0	0	0	0	0	0	0
G-7111	0	54	2	0	0	.	0	0	0	0	.	0	0	0	.	.	.	0	0	0	.	0	0	0	0	1	0	0	.	.	.	.	.	.	.	0	0	0	0	0	0	0	0	0	0	0	0	0	0
G-7112	0	27	1	0	0	.	0	0	0	0	.	0	0	0	.	.	.	0	0	0	.	0	1	0	0	0	0	0	.	.	.	.	.	.	.	0	0	0	0	0	0	0	0	0	0	0	0	0	0
G-7113	0	61	1	0	0	.	0	0	0	0	.	0	0	0	.	.	.	0	0	0	.	0	0	0	0	1	0	0	.	.	.	.	.	.	.	0	0	0	0	0	0	0	0	0	0	0	0	0	0
G-7114	0	83	2	0	0	.	0	0	0	0	.	0	0	0	.	.	.	0	0	0	.	0	0	0	0	0	0	0	.	.	.	.	.	.	.	0	0	0	0	0	0	0	0	0	0	0	0	0	0
G-7117	0	20	2	0	0	.	0	0	0	0	.	0	0	0	.	.	.	0	0	0	.	0	0	0	0	0	0	0	.	.	.	.	.	.	.	0	0	0	0	0	0	0	0	0	1	0	0	1	0
G-7118	0	73	1	0	0	.	0	0	0	0	.	0	0	0	.	.	.	0	0	0	.	1	1	0	0	0	0	0	.	.	.	.	.	.	.	0	0	0	0	0	0	0	0	0	0	0	0	0	0
G-7120	0	36	1	0	0	.	0	0	0	0	.	0	0	0	.	.	.	0	0	1	.	1	0	0	0	0	0	0	.	.	.	.	.	.	.	0	0	0	0	0	0	0	0	0	0	0	0	0	0
G-7121	0	52	1	0	0	.	0	0	0	0	.	0	0	0	.	.	.	0	0	1	.	0	1	0	0	0	0	0	.	.	.	.	.	.	.	0	0	0	0	0	0	0	0	0	0	0	0	1	0
G-7122	0	57	1	0	0	.	0	0	0	0	.	0	0	0	.	.	.	0	0	1	.	0	0	0	0	0	0	0	.	.	.	.	.	.	.	0	0	0	0	0	0	0	0	0	0	0	0	0	0
G-7123	0	93	2	0	0	.	0	0	0	0	.	0	0	0	.	.	.	0	0	0	.	0	0	0	0	0	0	0	.	.	.	.	.	.	.	0	0	0	0	0	0	0	0	0	0	0	0	0	0
G-7124	0	25	2	0	0	.	0	0	0	0	.	0	0	0	.	.	.	0	0	0	.	1	0	0	0	0	0	0	.	.	.	.	.	.	.	0	0	0	0	0	0	0	0	0	0	0	0	1	0
G-7125	0	28	1	0	0	.	0	0	0	0	.	0	0	0	.	.	.	0	0	0	.	1	0	0	0	0	0	0	.	.	.	.	.	.	.	0	0	0	0	0	0	0	0	0	0	0	0	1	0
G-7126	0	52	2	0	0	.	0	0	0	0	.	0	0	0	.	.	.	0	0	0	.	0	0	0	0	1	0	0	.	.	.	.	.	.	.	0	0	0	0	0	0	0	0	0	0	0	0	1	0
G-7129	0	54	1	0	0	.	0	0	0	0	.	0	0	0	.	.	.	0	0	0	.	0	0	0	0	1	0	0	.	.	.	.	.	.	.	0	0	0	0	0	0	0	0	0	1	0	0	0	0
G-7130	0	23	1	0	0	.	0	0	0	0	.	0	0	0	.	.	.	0	0	0	.	1	1	0	0	0	0	0	.	.	.	.	.	.	.	0	0	0	0	0	1	0	0	0	0	0	0	0	0
G-7131	0	56	1	0	0	.	0	0	0	0	.	0	0	0	.	.	.	0	0	0	.	0	1	0	0	0	0	0	.	.	.	.	.	.	.	0	0	0	0	0	0	0	0	0	0	0	0	0	0
G-7127	0	72	1	0	0	.	0	0	0	0	.	0	0	0	.	.	.	0	0	0	.	1	0	0	0	0	0	0	.	.	.	.	.	.	.	0	0	0	1	0	0	0	0	0	1	0	0	0	0
G-7128	0	46	2	0	0	.	0	0	0	0	.	0	0	0	.	.	.	0	0	0	.	0	0	0	0	0	0	0	.	.	.	.	.	.	.	0	0	0	0	0	0	0	0	0	0	0	0	0	0
G-7132	0	73	2	0	0	.	0	0	0	0	.	0	0	0	.	.	.	0	0	0	.	0	0	0	0	0	0	0	.	.	.	.	.	.	.	0	0	0	0	0	0	0	0	0	1	0	0	0	0
G-7135	0	20	2	0	0	.	0	0	0	0	.	0	0	0	.	.	.	0	0	0	.	0	0	0	0	0	0	0	.	.	.	.	.	.	.	0	0	0	0	0	0	0	0	0	0	0	0	1	0
G-7136	0	54	2	0	0	.	0	0	0	0	.	0	0	0	.	.	.	0	0	0	.	0	0	0	0	0	0	0	.	.	.	.	.	.	.	0	0	0	0	0	0	0	0	0	0	0	0	0	0
G-7138	0	65	2	0	0	.	0	0	0	0	.	0	0	0	.	.	.	0	0	0	.	0	0	0	0	1	0	0	.	.	.	.	.	.	.	0	0	0	0	0	0	0	0	0	0	0	0	0	0
G-7139	0	25	1	0	0	.	0	0	0	0	.	0	0	0	.	.	.	0	0	0	.	1	0	0	0	0	0	0	.	.	.	.	.	.	.	0	0	0	0	0	0	0	0	0	0	0	0	1	0
G-7145	0	24	1	0	0	.	0	0	0	0	.	0	0	0	.	.	.	0	0	0	.	1	0	0	0	0	0	0	.	.	.	.	.	.	.	0	1	0	0	0	0	0	0	0	0	0	0	1	0
G-7146	0	52	1	0	0	.	0	0	0	0	.	0	0	0	.	.	.	0	0	0	.	0	1	0	0	1	0	0	.	.	.	.	.	.	.	0	0	0	0	0	0	1	0	0	0	0	0	0	0
G-7147	0	68	1	0	0	.	0	0	0	0	.	0	0	0	.	.	.	0	0	0	.	0	0	0	0	0	0	0	.	.	.	.	.	.	.	0	0	0	0	0	0	0	0	0	0	0	0	0	0
G-7148	0	53	2	0	0	.	0	0	0	0	.	0	0	0	.	.	.	0	0	0	.	1	1	0	0	0	0	0	.	.	.	.	.	.	.	0	0	0	0	0	0	0	0	0	0	0	0	0	0
G-7149	0	23	1	0	0	.	0	0	0	0	.	0	0	0	.	.	.	0	0	0	.	0	0	0	0	0	0	0	.	.	.	.	.	.	.	0	0	0	0	0	0	0	0	0	0	0	0	1	0
G-7151	0	49	2	0	0	.	0	0	0	0	.	0	0	0	.	.	.	0	0	0	.	0	1	0	0	0	0	0	.	.	.	.	.	.	.	0	0	0	0	0	0	0	0	0	0	0	0	0	0
G-7152	0	71	2	0	0	.	0	0	0	0	.	0	0	0	.	.	.	0	0	0	.	0	0	0	0	1	0	0	.	.	.	.	.	.	.	0	0	0	0	0	0	0	0	0	0	0	0	0	0
G-7156	0	54	2	0	0	.	0	0	0	0	.	0	0	0	.	.	.	0	0	0	.	0	0	0	0	0	0	0	.	.	.	.	.	.	.	0	0	0	0	0	0	0	0	0	0	0	0	0	0
G-7157	0	24	1	0	0	.	0	0	0	0	.	0	0	0	.	.	.	0	0	0	.	0	0	0	0	0	0	0	.	.	.	.	.	.	.	0	0	0	0	0	1	0	0	0	0	0	0	1	0
G-7160	0	74	2	0	0	.	0	0	0	0	.	0	0	0	.	.	.	0	0	0	.	0	0	0	0	1	0	0	.	.	.	.	.	.	.	0	0	0	0	0	0	0	0	0	0	0	0	0	0
G-7161	0	69	2	0	0	.	0	0	0	0	.	0	0	0	.	.	.	0	0	0	.	0	0	0	0	0	0	0	.	.	.	.	.	.	.	0	0	0	0	0	0	0	0	0	1	0	0	1	0
G-7166	0	18	1	0	0	.	0	0	0	0	.	0	0	0	.	.	.	0	0	0	.	1	0	0	0	0	0	0	.	.	.	.	.	.	.	0	0	0	0	0	0	0	0	0	0	0	0	0	0
G-7169	0	34	1	0	0	.	0	0	0	0	.	0	0	0	.	.	.	0	0	0	.	0	1	0	0	0	0	0	.	.	.	.	.	.	.	0	0	0	0	0	0	0	0	0	0	0	0	1	0
G-7171	0	66	2	0	0	.	0	0	0	0	.	0	0	0	.	.	.	0	0	0	.	0	0	0	0	0	0	0	.	.	.	.	.	.	.	0	0	0	0	0	0	0	0	0	0	0	0	0	0
G-7172	0	62	2	0	0	.	0	0	0	0	.	0	0	0	.	.	.	0	0	0	.	0	0	0	0	0	0	0	.	.	.	.	.	.	.	0	0	0	0	0	0	0	0	0	0	0	0	0	0
G-7173	0	66	2	0	0	.	0	0	0	0	.	0	0	0	.	.	.	0	0	0	.	0	0	0	0	0	0	0	.	.	.	.	.	.	.	0	0	0	0	0	0	0	0	0	0	0	0	0	0
G-7174	0	57	2	0	0	.	0	0	0	0	.	0	0	0	.	.	.	0	0	0	.	0	1	0	0	0	0	0	.	.	.	.	.	.	.	0	0	0	0	0	1	0	0	0	0	0	0	0	0
G-7014	0	19	1	0	0	.	0	0	0	0	.	0	0	0	.	.	.	0	0	0	.	0	0	0	0	0	0	0	.	.	.	.	.	.	.	0	0	0	0	0	0	0	0	0	0	0	0	0	0
G-7015	0	26	2	0	0	.	0	0	0	0	.	0	0	0	.	.	.	0	0	0	.	0	0	0	0	0	0	0	.	.	.	.	.	.	.	0	0	0	0	0	0	0	0	0	0	0	0	0	0
G-7016	0	59	2	0	0	.	0	0	0	0	.	0	0	0	.	.	.	0	0	0	.	0	1	0	0	0	0	0	.	.	.	.	.	.	.	0	0	0	0	0	0	0	0	0	0	0	0	1	0
G-7020	0	22	2	0	0	.	0	0	0	0	.	0	0	0	.	.	.	0	0	0	.	0	1	0	0	0	0	0	.	.	.	.	.	.	.	0	0	0	0	0	0	0	0	0	0	0	0	1	0
G-7021	0	83	1	0	0	.	0	0	0	0	.	0	0	0	.	.	.	0	0	0	.	0	0	0	0	0	0	0	.	.	.	.	.	.	.	0	0	0	0	0	0	0	0	0	0	0	0	0	0
G-7024	0	76	1	0	0	.	0	0	0	0	.	0	0	0	.	.	.	0	0	0	.	0	0	0	0	0	0	0	.	.	.	.	.	.	.	0	0	0	0	0	0	0	0	0	0	0	0	0	0
G-7026	0	58	1	0	0	.	0	0	0	0	.	0	0	0	.	.	.	0	0	0	.	0	1	0	0	0	0	0	.	.	.	.	.	.	.	0	0	0	0	0	0	0	0	0	0	0	0	1	0
G-7027	0	74	1	0	0	.	0	0	0	0	.	0	0	0	.	.	.	0	0	0	.	0	0	0	0	0	0	0	.	.	.	.	.	.	.	0	0	0	0	0	0	1	0	0	0	0	0	0	0
G-7029	0	21	1	0	0	.	0	0	0	0	.	0	0	0	.	.	.	0	0	0	.	0	1	0	0	0	0	0	.	.	.	.	.	.	.	0	0	0	0	0	0	0	0	0	0	0	0	1	0
G-7031	0	75	1	0	0	.	0	0	0	0	.	0	0	0	.	.	.	0	0	0	.	1	0	0	0	0	0	0	.	.	.	.	.	.	.	0	0	0	0	1	0	0	0	0	0	0	0	0	0
G-7032	0	29	1	0	0	.	0	0	0	0	.	0	0	0	.	.	.	0	0	0	.	0	1	0	0	0	0	0	.	.	.	.	.	.	.	0	0	0	0	0	0	0	0	0	0	0	0	0	0
G-7033	0	53	2	0	0	.	0	0	0	0	.	0	0	0	.	.	.	0	0	0	.	0	0	0	0	0	0	0	.	.	.	.	.	.	.	0	0	0	0	0	0	0	0	0	0	0	0	0	0
G-7034	0	65	1	0	0	.	0	0	0	0	.	0	0	0	.	.	.	0	0	0	.	0	0	0	0	0	0	0	.	.	.	.	.	.	.	0	0	0	0	0	0	1	0	0	0	0	0	0	0
G-7035	0	81	2	0	0	.	0	0	0	0	.	0	0	0	.	.	.	0	0	0	.	0	0	0	0	0	0	0	.	.	.	.	.	.	.	0	0	0	0	0	0	0	0	0	0	0	0	0	0
G-7036	0	81	2	0	0	.	0	0	0	0	.	0	0	0	.	.	.	0	0	0	.	0	1	0	0	0	0	0	.	.	.	.	.	.	.	0	0	0	0	0	0	0	0	0	0	0	0	0	0
G-7040	0	24	1	0	0	.	0	0	0	0	.	0	0	0	.	.	.	0	0	0	.	1	0	0	0	0	0	0	.	.	.	.	.	.	.	0	0	0	0	0	0	0	0	0	1	0	0	1	0
G-7044	0	19	2	0	0	.	0	0	0	0	.	0	0	0	.	.	.	0	0	0	.	1	1	0	0	0	0	0	.	.	.	.	.	.	.	0	0	0	0	0	0	0	0	0	1	0	0	1	0
G-7045	0	60	1	0	0	.	0	0	0	0	.	0	0	0	.	.	.	0	0	0	.	0	0	0	0	0	0	0	.	.	.	.	.	.	.	0	0	0	0	0	0	1	0	0	1	0	0	0	0
G-7048	0	18	1	0	0	.	0	0	0	0	.	0	0	0	.	.	.	0	0	0	.	0	0	0	0	0	0	0	.	.	.	.	.	.	.	0	0	0	0	0	0	0	0	0	0	0	0	0	0
G-7051	0	51	2	0	0	.	0	0	0	0	.	0	0	0	.	.	.	0	0	0	.	0	0	0	0	0	0	0	.	.	.	.	.	.	.	0	0	0	0	0	0	0	0	0	0	0	0	0	0
G-7055	0	50	1	0	0	.	0	0	0	0	.	0	0	0	.	.	.	0	0	0	.	1	0	0	0	0	0	0	.	.	.	.	.	.	.	0	0	0	0	0	0	1	0	0	0	0	0	1	0
G-7056	0	79	1	0	0	.	0	0	0	0	.	0	0	0	.	.	.	0	0	0	.	0	0	0	0	0	0	0	.	.	.	.	.	.	.	0	0	0	0	0	0	0	0	0	0	0	0	0	0
G-7061	0	59	2	0	0	.	0	0	0	0	.	0	0	0	.	.	.	0	0	0	.	0	1	0	0	0	0	0	.	.	.	.	.	.	.	0	0	0	0	0	0	0	0	0	0	0	0	0	0
G-7062	0	68	2	0	0	.	0	0	0	0	.	0	0	0	.	.	.	0	0	0	.	0	0	0	0	0	0	0	.	.	.	.	.	.	.	0	0	0	0	0	0	0	0	0	0	0	0	1	0
G-7064	0	35	1	0	0	.	0	0	0	0	.	0	0	0	.	.	.	0	0	0	.	1	0	0	0	0	0	0	.	.	.	.	.	.	.	0	0	0	0	0	0	0	0	0	0	0	0	0	0
G-7065	0	30	2	0	0	.	0	0	0	0	.	0	0	0	.	.	.	0	0	0	.	0	0	0	0	0	0	0	.	.	.	.	.	.	.	0	0	0	0	0	0	0	0	0	0	0	0	0	0
G-7066	0	56	2	0	0	.	0	0	0	0	.	0	0	0	.	.	.	0	0	0	.	0	1	0	0	0	0	0	.	.	.	.	.	.	.	0	0	0	0	0	0	0	0	0	1	0	0	0	0
G-7067	0	21	1	0	0	.	0	0	0	0	.	0	0	0	.	.	.	0	0	0	.	0	1	0	0	0	0	0	.	.	.	.	.	.	.	0	0	0	0	0	0	0	0	0	0	0	0	0	0
G-7068	0	29	1	0	0	.	0	0	0	0	.	0	0	0	.	.	.	0	0	0	.	0	1	0	0	0	0	0	.	.	.	.	.	.	.	0	0	0	0	0	0	1	0	0	0	0	0	0	0
G-7070	0	70	2	0	0	.	0	0	0	0	.	0	0	0	.	.	.	0	0	0	.	0	0	0	0	1	0	0	.	.	.	.	.	.	.	0	0	0	0	0	0	0	0	0	0	0	0	0	0
G-7072	0	50	1	0	0	.	0	0	0	0	.	0	0	0	.	.	.	0	0	0	.	0	0	0	0	0	0	0	.	.	.	.	.	.	.	0	0	0	0	0	0	0	0	0	0	0	0	0	0
G-7077	0	50	2	0	0	.	0	0	0	0	.	0	0	0	.	.	.	0	0	0	.	0	0	0	0	0	0	0	.	.	.	.	.	.	.	0	0	0	0	0	0	0	0	0	0	0	0	0	0
G-7075	0	60	2	0	0	.	0	0	0	0	.	0	0	0	.	.	.	0	0	0	.	0	0	0	0	0	0	0	.	.	.	.	.	.	.	0	0	0	0	0	0	0	0	0	0	0	0	1	0
G-7076	0	35	2	0	0	.	0	0	0	0	.	0	0	0	.	.	.	0	0	0	.	0	0	0	0	0	0	0	.	.	.	.	.	.	.	0	0	0	0	0	0	0	0	0	0	0	0	1	0
G-7080	0	65	1	0	0	.	0	0	0	0	.	0	0	0	.	.	.	0	0	0	.	0	0	0	0	0	0	0	.	.	.	.	.	.	.	0	0	0	0	0	0	0	0	0	0	0	0	0	0
G-7086	0	61	1	0	0	.	0	0	0	0	.	0	0	0	.	.	.	0	0	0	.	0	0	0	0	0	0	0	.	.	.	.	.	.	.	0	0	0	0	0	0	1	0	0	0	0	0	1	0
G-7092	0	73	1	0	0	.	0	0	0	0	.	0	0	0	.	.	.	0	0	0	.	0	0	0	0	0	0	0	.	.	.	.	.	.	.	0	0	0	0	0	0	1	0	0	0	0	0	0	0
G-7096	0	40	1	0	0	.	0	0	0	0	.	0	0	0	.	.	.	0	0	0	.	0	0	0	0	1	0	0	.	.	.	.	.	.	.	0	0	0	0	0	0	0	0	0	0	0	0	0	0
G-7102	0	37	1	0	0	.	0	0	0	0	.	0	0	0	.	.	.	0	0	0	.	0	0	0	0	0	0	0	.	.	.	.	.	.	.	0	0	0	0	0	0	0	0	0	0	0	0	0	0
G-7107	0	70	1	0	0	.	0	0	0	0	.	0	0	0	.	.	.	0	0	0	.	0	0	0	0	0	0	0	.	.	.	.	.	.	.	0	0	0	0	0	0	0	0	0	0	0	0	0	0
G-7115	0	23	1	0	0	.	0	0	0	0	.	0	0	0	.	.	.	0	0	0	.	1	0	0	0	0	0	0	.	.	.	.	.	.	.	0	0	0	0	0	0	0	0	0	0	0	0	0	0
G-7116	0	71	1	0	0	.	0	0	0	0	.	0	0	0	.	.	.	0	0	0	.	0	0	0	0	0	0	0	.	.	.	.	.	.	.	0	0	0	0	0	0	0	0	0	0	0	0	0	0
G-7001	0	25	1	0	0	.	0	0	0	0	.	0	0	0	.	.	.	0	0	0	.	0	0	0	0	0	0	0	.	.	.	.	.	.	.	0	0	0	0	0	0	0	0	0	0	0	0	0	0
G-7002	0	20	1	0	0	.	0	0	0	0	.	0	0	0	.	.	.	0	0	0	.	1	0	0	0	0	0	0	.	.	.	.	.	.	.	0	0	0	0	0	0	0	0	0	0	0	0	0	0
G-7003	0	62	1	0	0	.	0	0	0	0	.	0	0	0	.	.	.	0	0	0	.	0	0	0	0	0	0	0	.	.	.	.	.	.	.	0	0	0	0	0	0	0	0	0	0	0	0	1	0
G-7004	0	65	1	0	0	.	0	0	0	0	.	0	0	0	.	.	.	0	0	1	.	0	0	0	0	0	0	0	.	.	.	.	.	.	.	0	0	0	0	0	0	0	0	0	0	0	0	0	0
G-7005	0	51	2	0	0	.	0	0	0	0	.	0	0	0	.	.	.	0	0	0	.	0	0	0	0	0	0	0	.	.	.	.	.	.	.	0	0	0	0	0	0	0	0	0	1	0	0	0	0
G-7006	0	69	2	0	0	.	0	0	0	0	.	0	0	0	.	.	.	0	0	0	.	0	0	0	0	0	0	0	.	.	.	.	.	.	.	0	0	0	0	0	0	0	0	0	0	0	0	0	0
G-7007	0	29	1	0	0	.	0	0	0	0	.	0	0	0	.	.	.	0	0	0	.	0	0	0	0	0	0	0	.	.	.	.	.	.	.	0	0	0	0	0	1	0	0	0	0	0	0	0	0
G-7137	0	48	1	0	0	.	0	0	0	0	.	0	0	0	.	.	.	0	0	9	.	1	0	0	0	0	0	0	.	.	.	.	.	.	.	0	0	0	0	0	0	0	0	0	0	0	0	0	0
G-7140	0	71	1	0	0	.	0	0	0	0	.	0	0	0	.	.	.	0	0	0	.	0	0	0	0	0	0	0	.	.	.	.	.	.	.	0	0	0	0	0	0	0	0	0	0	0	0	0	0
G-7141	0	24	1	0	0	.	0	0	0	0	.	0	0	0	.	.	.	0	0	0	.	1	1	0	0	0	0	0	.	.	.	.	.	.	.	0	0	0	0	0	0	0	0	0	0	0	0	0	0
G-7143	0	58	1	0	0	.	0	0	0	0	.	0	0	0	.	.	.	0	0	9	.	1	0	0	0	1	0	0	.	.	.	.	.	.	.	0	0	0	0	0	0	0	0	0	0	0	0	0	0
G-7144	0	74	1	0	0	.	0	0	0	0	.	0	0	0	.	.	.	0	0	0	.	1	0	0	0	0	0	0	.	.	.	.	.	.	.	0	0	0	0	0	0	0	0	1	0	0	0	0	0
G-7011	0	47	1	0	0	.	0	0	0	0	.	0	0	0	.	.	.	0	0	0	.	0	0	0	0	0	0	0	.	.	.	.	.	.	.	0	0	0	0	0	0	1	0	0	1	0	0	1	0
G-7150	0	52	1	0	0	.	0	0	0	0	.	0	0	0	.	.	.	0	0	0	.	0	0	0	0	0	0	0	.	.	.	.	.	.	.	0	0	0	0	0	0	0	0	0	0	0	0	1	0
G-7154	0	26	1	0	0	.	0	0	0	0	.	0	0	0	.	.	.	0	0	0	.	0	1	0	0	0	0	0	.	.	.	.	.	.	.	0	0	0	0	0	1	0	0	0	0	0	0	1	0
G-7155	0	55	2	0	0	.	0	0	0	0	.	0	0	0	.	.	.	0	0	0	.	0	0	0	0	0	0	0	.	.	.	.	.	.	.	0	0	0	0	0	0	0	0	0	0	0	0	0	0
G-7012	0	72	1	0	0	.	0	0	0	0	.	0	0	0	.	.	.	0	0	0	.	0	0	0	0	0	0	0	.	.	.	.	.	.	.	0	0	0	0	0	0	0	0	0	0	0	0	0	0
G-7158	0	67	2	0	0	.	0	0	0	0	.	0	0	0	.	.	.	0	0	0	.	0	0	0	0	1	0	0	.	.	.	.	.	.	.	0	0	0	0	0	0	0	0	0	1	0	0	1	0
G-7159	0	73	2	0	0	.	0	0	0	0	.	0	0	0	.	.	.	0	0	0	.	0	1	0	0	0	0	0	.	.	.	.	.	.	.	0	0	0	0	0	0	0	0	0	0	0	0	0	0
G-7162	0	36	1	0	0	.	0	0	0	0	.	0	0	0	.	.	.	0	0	0	.	1	0	0	0	0	0	0	.	.	.	.	.	.	.	0	0	0	0	0	0	0	0	0	0	0	0	1	0
G-7167	0	54	1	0	0	.	0	0	0	0	.	0	0	0	.	.	.	0	0	0	.	1	1	0	0	0	0	0	.	.	.	.	.	.	.	0	0	0	0	0	0	0	0	0	0	0	0	1	0
G-7168	0	18	1	0	0	.	0	0	0	0	.	0	0	0	.	.	.	0	0	0	.	1	0	0	0	0	0	0	.	.	.	.	.	.	.	0	0	0	0	0	0	0	0	0	0	0	0	0	0
G-7017	0	53	2	0	0	.	0	0	0	0	.	0	0	0	.	.	.	0	0	0	.	0	0	0	0	0	0	0	.	.	.	.	.	.	.	0	0	0	0	0	0	0	0	0	0	0	0	0	0
G-7018	0	40	2	0	0	.	0	0	0	0	.	0	0	0	.	.	.	0	0	0	.	1	0	0	0	0	0	0	.	.	.	.	.	.	.	0	0	0	0	0	0	0	0	0	0	0	0	0	0
G-7019	0	30	1	0	0	.	0	0	0	0	.	0	0	0	.	.	.	0	0	0	.	1	9	0	0	0	0	0	.	.	.	.	.	.	.	0	0	0	0	0	0	0	0	0	0	0	0	0	0
G-7022	0	68	2	0	0	.	0	0	0	0	.	0	0	0	.	.	.	0	0	1	.	0	0	0	0	0	0	0	.	.	.	.	.	.	.	0	0	0	0	0	0	0	0	0	0	0	0	0	0
G-7023	0	72	1	0	0	.	0	0	0	0	.	0	0	0	.	.	.	0	0	0	.	0	1	0	0	0	0	0	.	.	.	.	.	.	.	0	0	0	0	0	0	0	0	0	0	0	0	0	0
G-7025	0	46	2	0	0	.	0	0	0	0	.	0	0	0	.	.	.	0	0	0	.	0	0	0	0	0	0	0	.	.	.	.	.	.	.	0	0	0	0	0	0	0	0	0	0	0	0	0	0
G-7028	0	22	2	0	0	.	0	0	0	0	.	0	0	0	.	.	.	0	0	0	.	0	0	0	0	0	0	0	.	.	.	.	.	.	.	0	0	0	0	0	0	0	0	0	0	0	0	1	0
G-7030	0	56	2	0	0	.	0	0	0	0	.	0	0	0	.	.	.	0	0	0	.	0	0	0	0	0	0	0	.	.	.	.	.	.	.	0	0	0	0	0	0	0	0	0	0	0	0	0	0
G-7037	0	68	2	0	0	.	0	0	0	0	.	0	1	0	.	.	.	0	0	1	.	0	0	0	0	0	0	0	.	.	.	.	.	.	.	0	0	0	0	0	0	0	0	0	0	0	0	0	0
G-7038	0	43	1	0	0	.	0	0	0	0	.	0	0	0	.	.	.	0	0	0	.	0	0	0	0	0	0	0	.	.	.	.	.	.	.	0	0	0	0	0	0	0	0	0	0	0	0	0	0
G-7039	0	66	2	0	0	.	0	0	0	0	.	0	0	0	.	.	.	0	0	0	.	1	0	0	0	1	0	0	.	.	.	.	.	.	.	0	0	0	0	0	0	0	0	0	0	0	0	0	0
G-7041	0	65	2	0	0	.	0	0	0	0	.	0	0	0	.	.	.	0	0	0	.	0	0	0	0	1	0	0	.	.	.	.	.	.	.	0	0	0	0	0	0	0	0	0	0	0	0	0	0
G-7042	0	62	1	0	0	.	0	0	0	0	.	0	0	0	.	.	.	0	0	0	.	0	0	0	0	0	0	0	.	.	.	.	.	.	.	0	0	0	0	0	0	0	0	0	0	0	0	0	0
G-7043	0	33	1	0	0	.	0	0	0	0	.	0	0	0	.	.	.	0	0	0	.	0	0	0	0	0	0	0	.	.	.	.	.	.	.	0	0	0	0	0	0	0	0	0	0	0	0	0	0
G-7046	0	53	2	0	0	.	0	0	0	0	.	0	0	0	.	.	.	0	0	0	.	0	0	0	0	0	0	0	.	.	.	.	.	.	.	0	0	0	0	0	0	0	0	0	0	0	0	0	0
G-7047	0	74	1	0	0	.	0	0	0	0	.	0	0	0	.	.	.	0	0	0	.	0	0	0	0	0	0	0	.	.	.	.	.	.	.	0	0	0	0	0	0	0	0	0	0	0	0	0	0
G-7049	0	63	1	0	0	.	0	0	0	0	.	0	0	0	.	.	.	0	0	0	.	0	0	0	0	0	0	0	.	.	.	.	.	.	.	0	0	0	0	0	0	0	0	0	0	0	0	1	0
G-7050	0	84	1	0	0	.	0	0	0	0	.	0	0	0	.	.	.	0	0	0	.	0	0	0	0	0	0	0	.	.	.	.	.	.	.	0	0	0	0	0	0	0	0	0	0	0	0	0	0
G-7052	0	57	1	0	0	.	0	0	0	0	.	0	0	0	.	.	.	0	0	0	.	1	0	0	0	0	0	0	.	.	.	.	.	.	.	0	0	0	0	0	0	0	0	0	0	0	0	0	0
G-7053	0	78	2	0	0	.	0	0	0	0	.	0	0	0	.	.	.	0	0	0	.	0	0	0	0	0	0	0	.	.	.	.	.	.	.	0	0	0	0	0	0	0	0	0	0	0	0	0	0
G-7054	0	36	2	0	0	.	0	0	0	0	.	0	0	0	.	.	.	0	0	0	.	0	0	0	0	0	0	0	.	.	.	.	.	.	.	0	0	0	0	0	0	0	0	0	0	0	0	1	0
G-7057	0	46	2	0	0	.	0	0	0	0	.	0	0	0	.	.	.	0	0	0	.	0	0	0	0	0	0	0	.	.	.	.	.	.	.	0	0	0	0	0	0	0	0	0	0	0	0	0	0
G-7058	0	39	1	0	0	.	0	0	0	0	.	0	0	0	.	.	.	0	0	0	.	0	0	0	0	0	0	0	.	.	.	.	.	.	.	0	0	0	0	0	0	0	0	0	0	0	0	0	0
G-7059	0	68	2	0	0	.	0	0	0	0	.	0	0	0	.	.	.	0	0	0	.	0	0	0	0	0	0	0	.	.	.	.	.	.	.	0	0	0	0	0	0	0	0	0	0	0	0	0	0
G-7060	0	65	1	0	0	.	0	0	0	0	.	0	0	0	.	.	.	0	0	0	.	0	0	0	0	0	0	0	.	.	.	.	.	.	.	0	0	0	0	0	0	0	0	0	1	0	0	0	0
G-7063	0	54	2	0	0	.	0	0	0	0	.	1	0	1	.	.	.	0	0	0	.	0	0	1	0	0	0	0	.	.	.	.	.	.	.	0	0	0	0	0	0	0	0	0	0	0	0	0	0
G-7069	0	66	1	0	0	.	0	0	0	0	.	0	0	0	.	.	.	0	0	0	.	0	0	0	0	0	0	0	.	.	.	.	.	.	.	0	0	0	0	0	0	0	0	0	0	0	0	0	0
G-7071	0	38	2	0	0	.	0	0	0	0	.	0	0	0	.	.	.	0	0	0	.	0	0	0	0	0	0	0	.	.	.	.	.	.	.	0	0	0	0	0	0	0	0	0	0	0	0	0	0
G-7073	0	36	2	0	0	.	0	0	0	0	.	0	0	0	.	.	.	0	0	0	.	0	0	0	0	0	0	0	.	.	.	.	.	.	.	0	0	0	0	0	0	0	0	0	1	0	0	0	0
G-7074	0	66	1	0	0	.	0	0	0	0	.	0	0	0	.	.	.	0	0	0	.	0	0	0	0	0	0	0	.	.	.	.	.	.	.	0	0	0	0	0	0	0	0	0	0	0	0	0	0
G-7078	0	42	2	0	0	.	0	0	0	0	.	0	0	0	.	.	.	0	0	0	.	0	0	0	0	0	0	0	.	.	.	.	.	.	.	0	0	0	0	0	0	0	0	0	0	0	0	0	0
G-7079	0	65	1	0	0	.	0	0	0	0	.	0	0	0	.	.	.	0	0	0	.	0	0	0	0	0	0	0	.	.	.	.	.	.	.	0	0	0	0	0	0	1	0	0	0	0	0	0	0
G-7090	0	78	2	0	0	.	0	0	0	0	.	0	0	0	.	.	.	0	0	0	.	0	0	0	0	1	0	0	.	.	.	.	.	.	.	0	0	0	0	0	0	0	0	0	0	0	0	0	0
G-7094	0	51	1	0	0	.	0	0	0	0	.	0	0	0	.	.	.	0	0	0	.	0	0	0	0	0	0	0	.	.	.	.	.	.	.	0	0	0	0	0	0	0	0	0	0	0	0	0	0
G-7099	0	77	2	0	0	.	0	0	0	0	.	0	0	0	.	.	.	0	0	0	.	0	0	0	0	1	0	0	.	.	.	.	.	.	.	0	0	0	0	0	0	0	0	0	0	0	0	0	0
G-7101	0	59	1	0	0	.	0	0	0	0	.	0	0	0	.	.	.	0	0	0	.	0	0	0	0	0	0	0	.	.	.	.	.	.	.	0	0	0	0	0	0	0	0	0	0	0	0	1	0
G-7008	0	36	2	0	0	.	0	0	0	0	.	0	0	0	.	.	.	0	0	0	.	0	0	0	0	0	0	0	.	.	.	.	.	.	.	0	0	0	0	0	0	0	0	0	0	0	0	1	0
G-7009	0	53	1	0	0	.	0	0	0	0	.	0	0	0	.	.	.	0	0	0	.	0	0	0	0	0	0	0	.	.	.	.	.	.	.	0	0	0	0	0	0	0	0	0	0	0	0	0	0
G-7119	0	74	2	0	0	.	0	0	0	0	.	0	0	0	.	.	.	0	0	0	.	0	0	1	0	0	0	0	.	.	.	.	.	.	.	0	0	0	0	0	0	0	0	0	0	0	0	0	0
G-7133	0	37	2	0	0	.	0	0	0	0	.	0	0	0	.	.	.	0	0	0	.	0	0	0	0	0	0	0	.	.	.	.	.	.	.	0	0	0	0	0	0	0	0	0	1	0	0	1	0
G-7134	0	70	2	0	0	.	0	0	0	0	.	0	0	0	.	.	.	0	0	0	.	0	0	0	0	0	0	0	.	.	.	.	.	.	.	0	0	0	0	0	0	0	0	0	0	0	0	1	0
G-7142	0	73	2	0	0	.	0	0	0	0	.	0	0	0	.	.	.	0	0	0	.	0	0	0	0	0	0	0	.	.	.	.	.	.	.	0	0	0	0	0	0	0	0	0	0	0	0	1	0
G-7010	0	65	1	0	0	.	0	0	0	0	.	0	0	0	.	.	.	0	0	0	.	0	0	0	0	0	0	0	.	.	.	.	.	.	.	0	0	0	0	0	0	0	0	0	0	0	0	0	0
G-7153	0	62	2	0	0	.	0	0	0	0	.	0	0	0	.	.	.	0	0	0	.	0	0	0	0	0	0	0	.	.	.	.	.	.	.	0	0	0	0	0	0	0	0	0	0	0	0	0	0
G-7163	0	63	2	0	0	.	0	0	0	0	.	0	1	0	.	.	.	0	0	1	.	0	0	0	0	0	0	0	.	.	.	.	.	.	.	0	0	0	0	0	0	0	0	0	0	0	0	0	0
G-7164	0	40	1	0	0	.	0	0	0	0	.	0	0	0	.	.	.	0	0	0	.	0	0	0	0	0	0	0	.	.	.	.	.	.	.	0	0	0	0	0	0	0	0	0	0	0	0	1	0
G-7165	0	67	2	0	0	.	0	0	0	0	.	0	0	0	.	.	.	0	0	0	.	0	0	0	0	0	0	0	.	.	.	.	.	.	.	0	0	0	0	0	0	0	0	0	0	0	0	0	0
G-7170	0	47	2	0	0	.	0	0	0	0	.	0	0	0	.	.	.	0	0	0	.	0	0	0	0	0	0	0	.	.	.	.	.	.	.	0	0	0	0	0	0	0	0	0	0	0	0	0	0
G-7013	0	65	1	0	0	.	0	0	0	0	.	0	0	0	.	.	.	0	0	0	.	0	0	0	0	0	0	0	.	.	.	.	.	.	.	0	0	0	0	0	0	0	0	0	0	0	0	0	0
K2013112468	1	69	1	1	1	4	0	0	0	0	0	0	0	0	30	0	0	0	0	0	.	0	.	0	0	0	0	0	1	9	0	.	.	1	1	0	0	0	0	0	0	0	0	0	0	0	0	1	9
K2013113093	1	37	1	1	1	4	0	1	0	0	0	0	0	0	24	0	0	0	0	0	0	0	0	0	1	0	0	0	0	.	1	0	.	1	1	0	0	0	1	0	0	0	0	0	0	0	0	1	0
K2013113094	1	34	1	1	1	7	0	1	0	0	0	0	0	1	24	1	0	0	0	1	0	0	0	0	0	0	0	0	0	.	1	0	.	1	3	0	0	0	0	0	0	0	0	0	0	0	0	0	0
K2013113095	1	26	1	1	1	3	0	0	0	0	0	0	1	1	24	0	0	0	0	1	0	1	0	0	1	0	0	0	0	.	1	0	.	1	3	0	0	0	0	0	0	0	0	0	0	0	0	0	0
K2013113168	0	31	2	0	0	.	0	0	0	.	1	0	0	.	.	.	.	0	0	1	.	0	.	0	0	0	0	1	.	.	.	.	.	.	.	0	0	0	0	0	0	0	0	0	0	0	0	1	0
K2013113188	0	27	2	0	0	.	0	0	0	.	0	0	0	.	.	.	.	0	0	0	.	0	.	0	0	0	0	0	.	.	.	.	.	.	.	0	0	0	0	0	0	0	0	0	0	0	0	1	0
K2013113198	0	39	2	0	0	.	0	0	0	.	0	0	0	.	.	.	.	0	0	1	.	0	.	0	0	0	0	1	.	.	.	.	.	.	.	0	0	0	0	0	0	0	0	0	0	0	0	0	0
K2013113199	0	41	2	0	0	.	0	0	0	.	0	0	0	.	.	.	.	0	0	1	.	0	.	0	0	0	0	1	.	.	.	.	.	.	.	0	0	0	0	0	0	1	0	0	0	0	0	0	0
K2013113200	0	33	2	0	0	.	0	0	0	.	0	0	0	.	.	.	.	0	0	1	.	0	.	0	0	0	0	0	.	.	.	.	.	.	.	0	0	0	0	0	0	0	0	0	0	0	0	0	0
K2013113207	0	39	2	0	0	.	0	0	0	.	0	0	0	.	.	.	.	0	0	0	.	0	.	0	0	0	0	0	.	.	.	.	.	.	.	0	0	0	0	0	0	0	0	0	0	0	0	0	0
K2013113269	0	36	2	0	0	.	0	0	0	.	0	0	0	.	.	.	.	0	0	0	.	0	.	0	0	0	0	0	.	.	.	.	.	.	.	0	0	0	0	0	0	0	0	0	0	0	0	1	0
K2013113384	0	29	2	0	0	.	0	0	0	.	0	0	0	.	.	.	.	0	0	0	.	0	.	0	0	0	0	0	.	.	.	.	.	.	.	0	0	0	0	0	0	0	0	0	1	0	0	0	0
K2013117281	1	26	2	1	1	5	0	1	0	0	0	0	0	0	30	0	1	0	0	0	0	0	0	0	0	0	0	0	1	9	1	0	.	1	3	0	0	0	0	0	0	0	0	0	0	0	0	0	0
K2013117286	1	24	2	1	1	2	0	0	0	0	0	0	0	0	21	0	1	0	0	0	0	0	0	9	0	9	9	9	1	9	1	0	.	1	1	0	0	0	0	0	0	0	0	0	0	0	0	1	0
K2013121384	1	40	1	1	1	14	0	1	0	0	0	0	0	1	24	0	1	0	0	0	0	0	0	0	1	0	0	0	0	.	1	0	.	1	1	0	0	0	0	0	0	0	0	0	0	0	0	0	0
K2013124094	1	42	1	1	1	2	0	1	0	0	0	1	.	1	24	0	0	0	0	9	0	0	0	0	1	0	0	0	0	.	1	0	.	0	1	0	0	0	0	0	0	0	0	0	1	0	0	1	0
K2013124100	1	68	2	1	1	2	0	1	0	0	0	1	.	1	25	0	0	0	0	0	0	0	0	0	0	0	0	0	0	.	0	0	.	0	1	0	0	0	0	0	0	0	0	0	1	0	0	0	9
K2013124109	1	80	1	1	1	4	0	1	0	0	0	0	.	1	22	1	0	0	0	1	0	0	0	0	1	0	0	0	0	.	1	1	.	0	3	0	0	0	0	0	0	0	0	0	0	0	0	0	0
K2013124240	1	60	2	1	1	4	0	0	0	0	0	0	.	0	42	1	0	0	0	1	1	0	0	0	0	0	0	0	0	.	1	0	.	0	1	0	0	0	0	0	0	0	0	0	0	0	0	1	9
K2013124432	1	31	2	1	1	2	0	0	0	0	0	1	.	0	26	1	0	0	0	0	0	0	0	0	1	0	0	0	0	.	0	0	.	0	1	0	0	0	0	0	0	0	0	0	0	0	0	1	0
K2013124434	1	37	2	1	1	6	0	0	0	0	0	0	.	0	22	1	0	0	0	1	0	0	0	0	0	0	0	0	0	.	1	0	.	0	1	0	0	0	0	0	0	0	0	0	0	0	0	0	0
K2013124449	1	28	2	1	1	4	0	1	0	1	0	1	.	1	28	1	0	0	0	0	0	0	0	0	1	0	0	0	0	.	0	0	.	0	1	0	0	0	0	0	0	0	0	0	0	0	0	0	0
K2013124489	1	47	2	1	1	4	0	0	0	0	0	0	.	1	20	0	0	0	0	1	0	0	0	0	0	0	0	0	0	.	1	0	.	0	1	0	0	0	0	0	0	0	0	0	0	0	0	1	0
K2013124495	1	32	1	1	1	3	1	1	0	0	0	1	.	1	22	1	0	0	0	0	0	0	0	1	0	0	0	0	0	.	1	0	.	0	1	0	0	0	0	0	0	0	0	0	0	0	0	1	0
K2013124505	1	37	2	1	1	7	0	1	0	0	0	0	.	1	39	1	0	0	0	1	0	0	0	0	0	0	0	0	0	.	1	0	.	0	1	0	0	0	0	0	0	0	0	0	0	0	0	1	0
K2013124506	1	74	1	1	1	4	1	1	0	0	0	0	.	0	26	0	1	0	0	9	0	0	0	0	0	1	0	0	0	.	0	0	.	0	2	0	0	0	0	0	0	0	0	0	0	0	0	0	0
K2013124507	1	64	2	1	1	5	0	1	0	0	0	0	.	1	24	0	0	0	0	0	0	0	0	0	0	0	0	0	0	.	1	0	.	0	1	9	9	9	9	9	9	9	9	9	9	9	9	9	9
K2013124546	1	26	1	1	1	7	1	1	1	0	0	1	.	1	24	1	1	0	0	0	0	0	0	0	0	0	0	0	0	.	0	0	.	1	1	0	0	0	0	0	0	0	0	0	0	0	0	1	0
K2013124555	1	61	2	1	1	7	0	1	0	0	0	0	.	1	22	0	0	0	0	0	0	0	0	0	0	9	0	0	1	1	1	0	.	1	1	0	0	0	0	0	0	0	0	0	0	0	0	0	9
K2014101603	0	35	2	0	0	.	0	0	0	.	0	0	0	.	.	.	.	0	0	1	.	0	.	0	0	0	0	0	.	.	.	.	.	.	.	1	0	0	0	0	0	0	0	0	0	0	0	0	0
K2014101623	0	36	2	0	0	.	0	0	0	.	0	0	0	.	.	.	.	0	0	0	.	0	.	0	0	0	0	0	.	.	.	.	.	.	.	0	0	0	0	0	0	0	0	0	0	0	0	0	9
K2014101635	1	56	1	1	1	2	0	0	0	0	0	1	0	1	25	0	0	0	0	0	.	0	.	0	0	0	0	0	1	9	0	.	.	1	1	0	0	0	0	0	0	0	0	0	0	0	0	1	0
K2014102016	0	34	1	0	0	.	0	0	0	.	0	0	0	.	.	.	.	0	0	1	.	0	.	0	0	0	0	0	.	.	.	.	.	.	.	0	0	0	0	0	0	1	0	0	0	0	0	0	9
K2014102024	0	60	2	0	0	.	0	0	0	.	0	0	0	.	.	.	.	0	0	0	.	0	.	0	0	0	0	0	.	.	.	.	.	.	.	0	0	0	0	0	0	0	0	0	0	0	0	0	9
K2014102051	0	43	2	0	0	.	0	0	0	.	0	0	0	.	.	.	.	0	0	1	.	0	.	0	0	0	0	0	.	.	.	.	.	.	.	0	0	0	0	0	0	0	0	0	0	0	0	0	0
K2014102079	0	84	2	0	0	.	0	0	0	.	0	0	0	.	.	.	.	0	0	0	.	0	.	0	0	0	0	0	.	.	.	.	.	.	.	0	0	0	0	0	0	0	0	0	1	0	0	1	0
K2014102400	0	32	2	0	0	.	0	0	0	.	0	0	0	.	.	.	.	0	0	0	.	0	.	0	0	0	0	0	.	.	.	.	.	.	.	0	0	0	0	0	0	0	0	0	0	0	0	1	0
K2014102503	0	27	2	0	0	.	0	0	0	.	0	0	0	.	.	.	.	0	0	0	.	0	.	0	0	0	0	0	.	.	.	.	.	.	.	0	0	0	0	0	0	0	0	0	0	0	0	0	0
K2014102513	0	36	2	0	0	.	0	0	0	.	0	0	0	.	.	.	.	0	0	1	.	0	.	0	0	0	0	0	.	.	.	.	.	.	.	0	0	0	0	0	0	0	0	0	0	0	0	0	0
K2014102518	0	54	2	0	0	.	0	0	0	.	0	0	0	.	.	.	.	0	0	0	.	0	.	0	0	0	0	0	.	.	.	.	.	.	.	0	0	0	0	0	0	0	0	0	1	0	0	1	0
K2014102597	0	40	2	0	0	.	0	0	0	.	0	0	0	.	.	.	.	0	0	0	.	0	.	0	0	0	0	0	.	.	.	.	.	.	.	0	0	0	0	0	0	0	0	0	1	0	0	1	0
K2014102823	0	27	2	0	0	.	0	0	0	.	0	0	0	.	.	.	.	0	0	0	.	0	.	0	0	0	0	0	.	.	.	.	.	.	.	0	0	0	0	0	0	0	0	0	1	0	0	1	0
K2014103553	0	40	2	0	0	.	0	0	0	.	0	0	0	.	.	.	.	0	0	0	.	0	.	0	0	0	0	0	.	.	.	.	.	.	.	0	0	0	0	0	0	0	0	0	0	0	0	0	0
K2014103656	0	45	2	0	0	.	0	0	0	.	0	0	0	.	.	.	.	0	0	0	.	0	.	0	0	0	0	0	.	.	.	.	.	.	.	0	0	0	0	0	0	0	0	0	1	0	0	0	0
K2014104001	1	62	2	1	1	4	0	1	1	0	0	1	.	1	36	1	1	0	0	0	0	0	0	0	1	0	0	0	1	0	1	0	.	0	1	0	0	0	0	0	1	0	0	0	0	0	0	1	9
K2014104006	1	31	1	1	1	4	0	0	0	0	0	1	.	9	26	0	0	0	0	0	0	0	0	0	1	0	0	0	1	0	1	0	.	0	1	0	0	0	0	0	0	1	0	0	1	0	0	1	0
K2014104018	1	28	2	1	1	14	0	0	0	0	0	0	.	0	26	0	0	0	0	1	0	0	1	0	0	0	0	0	1	1	1	0	.	1	1	0	0	0	0	0	0	0	0	0	1	0	0	1	9
K2014104024	1	28	1	1	1	2	0	1	0	0	0	1	.	0	29	1	0	0	0	9	0	0	1	0	0	0	0	0	1	1	1	0	.	0	1	0	0	0	0	0	0	0	0	0	0	0	0	1	9
K2014104025	1	20	2	1	1	3	0	0	0	0	0	0	.	0	30	0	0	0	0	9	0	0	0	0	0	0	0	0	0	.	1	0	.	0	1	0	0	0	0	0	0	0	0	0	0	0	0	0	0
K2014104027	1	35	2	1	1	3	0	1	0	0	0	0	0	0	24	1	0	0	0	0	0	0	0	0	1	0	0	0	1	0	0	0	.	1	1	0	0	0	0	0	0	0	0	0	0	0	0	0	0
K2014104036	1	61	2	1	1	30	0	0	1	1	0	0	0	1	22	0	0	0	0	0	0	0	0	0	0	0	0	1	1	0	1	0	.	0	1	0	0	0	0	0	0	0	0	0	0	0	0	0	0
K2014104038	1	32	2	1	1	2	1	1	1	0	0	1	0	1	20	0	0	0	0	0	1	0	0	0	0	0	0	0	1	0	1	0	.	1	1	0	0	0	0	0	0	0	1	0	1	0	0	0	0
K2014104042	1	34	2	1	1	8	0	0	0	0	0	1	0	1	25	0	0	0	0	9	0	0	0	0	1	0	0	0	1	0	0	0	.	1	1	0	0	0	0	0	0	0	0	0	0	0	0	1	9
K2014104052	1	30	1	1	1	4	0	1	0	0	0	0	0	1	25	0	0	0	0	9	0	0	0	0	1	0	0	0	1	0	1	0	.	1	1	0	0	0	0	0	0	0	0	0	1	0	0	1	0
K2014104060	1	73	2	1	1	3	0	1	0	0	0	0	0	0	36	1	1	0	0	0	0	1	0	0	0	0	0	0	1	1	1	0	.	1	1	0	0	0	0	0	0	0	0	0	0	0	0	0	0
K2014104062	1	49	1	1	1	4	0	1	0	0	0	0	0	1	22	1	1	0	0	0	9	0	0	0	0	0	0	0	1	0	9	0	.	1	1	1	0	0	0	0	0	0	0	0	0	0	0	0	0
K2014104108	1	26	2	1	1	5	0	1	0	0	0	0	0	1	26	1	0	0	0	0	0	0	0	0	0	0	0	0	1	0	1	0	.	1	1	0	0	0	0	0	0	0	0	0	0	0	0	1	0
K2014104113	1	51	1	1	1	6	0	0	1	0	0	0	0	1	28	1	0	0	0	1	0	0	0	0	0	0	0	0	1	1	0	0	.	1	1	0	0	0	0	0	0	0	0	0	1	0	0	1	9
K2014104130	1	19	2	1	1	30	0	0	0	0	0	1	0	0	24	1	0	0	0	1	0	0	0	0	0	0	0	0	0	.	0	0	.	0	1	0	0	0	0	0	0	0	0	0	1	0	0	0	9
K2014104131	1	28	2	1	1	3	0	0	0	0	0	0	0	0	24	0	0	0	0	0	0	0	0	0	0	0	0	0	1	9	0	1	.	1	2	0	0	0	0	0	0	0	0	0	0	0	0	0	0
K2014104136	1	25	2	1	1	4	1	1	0	0	0	1	0	1	28	1	1	0	0	0	1	0	0	0	0	0	0	0	1	9	0	0	.	1	1	0	0	0	0	0	0	0	0	0	0	0	0	0	0
K2014104163	1	39	1	1	1	60	0	1	0	0	0	0	0	1	28	0	0	0	0	1	0	0	0	0	0	0	0	0	1	9	1	0	.	1	1	0	0	0	0	0	0	0	0	0	0	0	0	0	0
K2014104175	0	67	2	0	0	.	0	0	0	.	0	0	0	.	.	.	.	0	0	0	.	0	.	0	0	0	0	0	.	.	.	.	.	.	.	0	0	0	0	0	0	0	0	0	0	0	0	1	0
K2014104254	1	73	2	1	1	7	0	1	0	0	0	0	0	1	30	1	0	0	0	0	0	0	0	0	0	0	0	0	1	1	1	0	.	1	1	0	0	0	0	0	0	0	0	0	0	0	0	0	0
K2014104258	1	62	2	1	1	5	0	0	0	0	0	0	0	0	20	1	0	0	0	0	0	0	0	1	0	0	0	0	1	0	1	0	.	1	1	0	0	0	0	0	0	0	0	0	0	0	0	0	0
K2014104260	1	22	2	1	1	11	1	1	0	0	0	0	0	1	22	0	0	0	0	1	0	0	0	0	0	0	0	0	0	.	1	0	.	1	1	0	0	0	0	0	0	0	0	0	0	0	0	0	0
K2014104263	1	53	2	1	1	7	0	1	0	0	0	0	0	1	20	1	1	0	0	0	1	0	0	0	0	0	0	0	1	1	1	0	.	1	1	0	0	0	0	0	0	0	0	0	1	0	0	1	0
K2014104276	1	84	1	1	1	5	9	0	0	0	0	0	0	1	24	0	0	0	0	0	0	0	0	0	0	0	0	0	1	0	1	0	.	1	1	0	0	0	1	0	0	0	0	0	1	0	0	0	0
K2014104360	1	34	2	1	1	7	1	1	0	0	0	1	0	1	27	1	0	0	0	0	0	0	0	1	0	0	0	0	1	0	0	0	.	0	1	0	0	0	0	0	0	0	0	0	0	0	0	0	0
K2014104361	1	25	1	1	1	3	0	0	0	0	0	1	0	1	38	0	1	0	0	1	0	0	0	0	0	0	0	0	1	9	0	0	.	1	1	0	0	0	0	0	0	0	0	0	0	0	0	0	0
K2014104366	1	64	2	1	1	3	0	1	0	0	0	1	0	1	20	1	1	0	0	0	9	0	0	0	0	0	0	1	1	0	0	0	.	1	1	0	0	0	0	0	0	0	0	0	0	0	0	0	0
K2014104367	1	82	2	1	1	2	0	1	0	0	0	0	0	0	24	0	0	0	0	0	0	0	0	0	0	0	0	0	1	0	0	0	.	1	1	0	0	0	0	0	0	0	0	0	0	0	0	0	0
K2014104368	1	50	2	1	1	7	0	1	0	0	0	0	0	0	24	1	0	0	0	0	0	0	0	0	0	0	0	0	1	0	1	0	.	1	1	0	0	0	0	0	0	0	0	0	0	0	0	0	0
K2014104373	1	38	2	1	1	3	0	0	0	0	0	1	0	1	20	0	1	0	0	1	0	0	0	0	0	0	0	0	1	9	1	0	.	1	1	0	0	0	0	0	0	0	0	0	0	0	0	0	9
K2014104399	1	28	2	1	1	2	1	0	0	0	0	0	0	1	24	0	0	0	0	0	0	0	0	0	0	0	0	0	0	.	1	0	.	1	1	0	0	0	0	0	0	0	0	0	0	0	0	1	0
K2014104414	1	23	2	1	1	5	0	0	1	0	0	0	0	0	27	0	1	0	0	0	0	0	0	0	0	0	0	0	0	.	0	0	.	0	1	0	0	0	1	0	0	0	0	0	0	0	0	0	0
K2014104419	1	38	2	1	1	5	0	0	0	0	0	0	1	0	20	0	0	0	0	0	0	0	0	0	1	0	0	0	1	1	1	0	.	1	1	0	0	0	0	0	0	0	0	0	0	0	0	0	0
K2014104470	1	72	2	1	1	90	1	1	0	1	0	1	0	1	24	1	0	0	0	0	0	0	0	0	0	0	0	0	1	0	1	0	.	1	1	0	0	0	0	0	0	0	0	0	0	0	0	0	0
K2014106654	0	47	2	0	0	.	0	0	0	.	0	0	0	.	.	.	.	0	0	1	.	0	.	0	0	0	0	0	.	.	.	.	.	.	.	0	0	0	0	0	0	0	0	0	0	0	0	1	0
K2014106655	0	45	2	0	0	.	0	0	0	.	0	0	0	.	.	.	.	0	0	1	.	0	.	0	0	0	0	0	.	.	.	.	.	.	.	0	0	0	0	0	0	0	0	0	0	0	0	1	0
K2014106670	0	35	2	0	0	.	0	0	0	.	0	0	0	.	.	.	.	0	0	1	.	0	.	0	0	0	0	0	.	.	.	.	.	.	.	0	0	0	0	0	0	0	0	0	0	0	0	0	0
K2014106681	0	23	1	0	0	.	0	0	0	.	0	0	0	.	.	.	.	0	0	0	.	0	.	0	0	0	0	0	.	.	.	.	.	.	.	0	0	0	0	0	0	0	0	0	0	0	0	0	0
K2014106806	0	21	2	0	0	.	0	0	0	.	0	0	0	.	.	.	.	0	0	0	.	0	.	0	0	0	0	0	.	.	.	.	.	.	.	0	0	0	0	0	0	0	0	0	0	0	0	1	0
K2014106814	0	74	2	0	0	.	0	0	0	.	0	0	0	.	.	.	.	0	0	0	.	1	.	0	0	0	0	0	.	.	.	.	.	.	.	0	0	0	0	0	0	0	0	0	0	0	0	0	0
K2014107424	0	40	2	0	0	.	0	0	0	.	0	0	0	.	.	.	.	0	0	0	.	0	.	0	0	0	0	0	.	.	.	.	.	.	.	0	0	0	0	0	0	0	0	0	0	0	0	0	0
K2014107429	0	47	1	0	0	.	0	0	0	.	0	0	0	.	.	.	.	0	0	0	.	1	.	0	0	0	0	0	.	.	.	.	.	.	.	0	0	0	0	0	0	0	0	0	0	0	0	0	0
K2014107495	0	40	2	0	0	.	0	0	0	.	0	0	0	.	.	.	.	0	0	1	.	0	.	0	0	0	0	0	.	.	.	.	.	.	.	0	0	0	0	0	0	0	0	0	0	0	0	1	0
K2014107507	0	36	2	0	0	.	0	0	0	.	0	0	0	.	.	.	.	0	0	0	.	0	.	0	0	0	0	0	.	.	.	.	.	.	.	0	0	0	0	0	0	0	0	0	0	0	0	0	0
K2014107560	0	34	1	0	0	.	0	0	0	.	0	0	0	.	.	.	.	0	0	1	.	0	.	0	0	0	0	0	.	.	.	.	.	.	.	0	0	0	0	0	0	0	0	0	0	0	0	1	0
K2014107605	0	57	1	0	0	.	0	0	0	.	0	0	0	.	.	.	.	0	0	0	.	0	.	0	0	0	0	0	.	.	.	.	.	.	.	0	0	0	0	0	0	0	0	0	0	0	0	1	0
K2014107618	0	88	2	0	0	.	0	0	0	.	0	0	0	.	.	.	.	0	0	0	.	0	.	0	0	0	0	0	.	.	.	.	.	.	.	0	0	0	0	0	0	0	0	0	0	0	0	0	0
K2014107652	0	47	2	0	0	.	0	0	0	.	0	0	0	.	.	.	.	0	0	0	.	0	.	0	0	0	0	0	.	.	.	.	.	.	.	0	0	0	0	0	0	0	0	0	0	0	0	0	0
K2014108339	0	34	2	0	0	.	0	0	0	.	0	0	0	.	.	.	.	0	0	0	.	0	.	0	0	0	0	0	.	.	.	.	.	.	.	0	0	0	0	0	0	0	0	0	0	0	0	0	0
K2014108376	0	33	2	0	0	.	0	0	0	.	0	0	0	.	.	.	.	0	0	0	.	0	.	0	0	0	0	0	.	.	.	.	.	.	.	0	0	0	0	0	0	0	0	0	0	0	0	0	0
K2014108427	0	78	2	0	0	.	0	0	0	.	0	0	0	.	.	.	.	0	0	0	.	0	.	0	0	0	0	0	.	.	.	.	.	.	.	0	0	0	0	0	0	0	0	0	0	0	0	0	0
K2014108480	1	50	1	1	1	2	0	0	0	0	0	0	0	1	26	0	0	0	0	0	.	0	.	0	0	0	0	0	1	9	1	.	.	1	1	0	0	0	0	0	0	0	0	0	0	0	0	0	9
K2014108537	0	32	2	0	0	.	0	0	0	.	0	0	0	.	.	.	.	0	0	0	.	0	.	0	0	0	0	0	.	.	.	.	.	.	.	0	0	0	0	0	0	0	0	0	1	0	0	1	0
K2014108570	0	35	2	0	0	.	0	0	0	.	0	0	0	.	.	.	.	0	0	1	.	0	.	0	0	0	0	0	.	.	.	.	.	.	.	0	0	0	0	0	0	0	0	0	0	0	0	1	9
K2014108591	0	50	2	0	0	.	0	0	0	.	0	0	0	.	.	.	.	0	0	1	.	0	.	0	0	0	0	1	.	.	.	.	.	.	.	0	0	0	0	0	0	0	0	0	0	0	0	1	0
K2014108631	0	33	2	0	0	.	0	0	0	.	0	0	0	.	.	.	.	0	0	1	.	0	.	0	0	0	0	0	.	.	.	.	.	.	.	0	0	0	0	0	0	0	0	0	0	0	0	1	0
K2014108745	0	32	2	0	0	.	0	0	0	.	0	0	0	.	.	.	.	0	0	0	.	0	.	0	0	0	0	0	.	.	.	.	.	.	.	0	0	0	0	0	0	0	0	0	0	0	0	1	0
K2014108781	1	40	2	1	1	2	0	1	0	0	0	0	1	1	31	1	0	0	0	0	.	0	.	0	0	0	0	0	1	1	1	.	.	1	1	0	0	0	1	0	0	0	0	0	0	0	0	1	9
K2014108976	1	22	1	1	1	3	0	1	0	0	0	1	0	1	29	0	1	0	0	0	.	0	.	0	0	0	0	0	1	0	0	.	.	1	1	0	0	0	1	0	0	0	0	0	0	0	0	0	9
K2014109218	1	58	2	1	1	3	1	0	0	0	0	1	0	1	21	0	0	0	0	1	0	0	0	0	0	0	0	0	1	0	1	0	.	1	1	0	0	0	0	0	0	0	0	0	0	0	0	0	0
K2014109256	1	19	2	1	1	3	0	0	0	0	0	0	0	0	24	0	0	0	0	0	0	0	0	0	0	0	0	0	1	0	0	0	.	0	1	0	0	0	0	0	0	0	0	0	0	0	0	0	0
K2014109262	1	81	2	1	1	2	0	1	0	0	0	0	1	0	24	1	0	0	0	0	0	0	0	1	0	0	0	0	1	0	1	0	.	1	1	0	0	0	0	0	0	0	0	0	0	0	0	0	0
K2014109274	1	31	2	1	1	2	0	1	0	0	0	1	0	1	20	1	0	0	0	0	0	0	1	0	0	0	0	0	1	0	1	0	.	1	1	0	0	0	0	0	0	0	1	0	1	0	0	1	0
K2014109275	1	62	2	1	1	5	0	1	0	0	0	0	0	1	21	0	0	0	0	0	0	0	0	0	1	0	0	0	0	.	1	0	.	0	1	0	0	0	0	0	0	0	0	0	0	0	0	0	0
K2014109300	1	76	2	1	1	2	0	0	0	0	0	0	0	0	22	0	0	0	0	0	0	0	0	0	1	0	0	0	0	.	1	0	.	1	3	0	0	0	0	0	0	0	0	0	0	0	0	0	0
K2014109302	1	26	1	1	1	5	0	1	1	0	0	0	0	1	24	1	0	0	0	1	0	0	0	0	0	0	0	0	1	1	1	0	.	1	1	0	0	0	0	0	0	0	1	0	0	0	0	1	0
K2014109338	1	75	2	1	1	7	0	1	0	0	0	0	0	0	30	0	0	0	0	0	0	0	0	0	0	0	0	0	0	.	0	0	.	1	2	0	0	0	0	0	0	0	0	0	0	0	0	1	0
K2014109355	1	36	1	1	1	7	0	0	0	0	0	0	1	1	22	0	1	0	0	0	1	0	0	0	1	0	0	0	1	1	1	0	.	1	1	0	0	0	0	0	0	0	0	0	0	0	0	1	0
K2014109367	1	25	2	1	1	3	0	0	0	0	0	0	0	0	20	0	1	0	0	0	0	0	0	0	0	0	0	0	1	0	1	0	.	1	1	0	0	0	0	0	0	0	0	0	0	0	0	0	9
K2014109368	1	68	2	1	1	30	0	0	0	0	0	0	0	0	18	0	1	0	0	0	0	1	0	0	1	0	0	0	1	0	1	0	.	1	1	0	0	0	0	0	0	0	0	0	0	0	0	0	9
K2014109370	1	23	2	1	1	90	0	0	0	0	0	0	0	0	18	0	1	0	0	0	0	0	0	0	0	0	0	0	1	0	0	0	.	0	1	0	0	0	0	0	0	0	0	0	0	0	0	0	9
K2014109374	1	31	2	1	1	3	1	0	0	0	0	1	1	0	24	1	0	0	0	1	0	0	0	0	1	0	0	0	1	0	1	0	.	1	1	0	0	0	0	0	0	0	0	0	0	0	0	1	9
K2014109376	1	38	2	1	1	3	1	1	0	1	0	1	0	1	31	0	0	0	0	9	0	0	0	0	1	0	0	0	1	0	1	0	.	1	1	0	0	0	0	0	0	0	0	0	0	0	0	0	9
K2014109387	1	52	2	1	1	5	0	0	0	0	0	0	0	1	22	1	0	0	0	0	0	0	1	0	0	0	0	0	1	0	1	0	.	1	1	0	0	0	0	0	0	0	0	0	0	0	0	1	9
K2014109390	1	20	2	1	1	7	0	0	0	0	0	1	0	0	18	1	0	0	0	1	0	0	0	0	1	0	0	0	0	.	0	0	.	0	1	0	0	0	0	0	0	0	0	0	1	0	0	0	9
K2014109393	1	30	2	1	1	14	1	0	0	0	0	0	1	0	22	1	0	0	0	9	0	0	0	0	0	0	0	0	1	0	1	0	.	1	1	0	0	0	0	0	0	0	0	0	0	0	1	1	9
K2014109396	1	40	2	1	1	2	0	0	0	0	1	0	0	0	31	0	0	0	0	1	0	0	0	0	0	0	0	0	1	0	1	0	.	1	1	0	0	0	0	0	0	0	0	0	0	0	0	0	9
K2014109399	1	30	2	1	1	2	0	0	0	0	0	0	0	0	22	0	1	0	0	0	0	0	0	0	1	0	0	0	0	.	0	0	.	0	1	0	0	0	0	0	0	0	0	0	0	0	0	1	9
K2014109827	0	31	2	0	0	.	0	0	0	.	0	0	0	.	.	.	.	0	0	0	.	0	.	0	0	0	0	0	.	.	.	.	.	.	.	0	0	0	0	0	0	0	0	0	0	0	0	0	0
K2014109831	0	48	2	0	0	.	0	0	0	.	0	0	0	.	.	.	.	0	0	1	.	0	.	0	0	0	0	1	.	.	.	.	.	.	.	0	0	0	0	0	0	0	0	0	0	0	0	0	9
K2014109856	0	53	1	0	0	.	0	0	0	.	0	0	0	.	.	.	.	0	0	1	.	0	.	0	0	0	0	0	.	.	.	.	.	.	.	0	0	0	0	0	0	0	0	0	0	0	0	0	0
K2014109901	0	86	1	0	0	.	0	0	0	.	0	0	0	.	.	.	.	0	0	0	.	0	.	0	0	0	0	1	.	.	.	.	.	.	.	0	0	0	0	0	0	0	0	0	0	0	0	1	0
K2014110439	0	32	2	0	0	.	0	0	0	.	0	0	0	.	.	.	.	0	0	0	.	0	.	0	0	0	0	0	.	.	.	.	.	.	.	1	0	0	0	0	0	0	0	0	0	0	0	1	0
K2014110606	0	42	2	0	0	.	0	0	0	.	0	0	0	.	.	.	.	0	0	0	.	0	.	0	0	0	0	0	.	.	.	.	.	.	.	1	0	0	0	0	0	1	0	0	0	0	0	1	0
K2014110608	0	56	2	0	0	.	0	0	0	.	0	0	0	.	.	.	.	0	0	1	.	0	.	0	0	0	0	0	.	.	.	.	.	.	.	0	0	0	0	0	0	0	0	0	0	0	0	0	0
K2014110727	0	42	2	0	0	.	0	0	0	.	0	0	0	.	.	.	.	0	0	1	.	0	.	0	0	0	0	1	.	.	.	.	.	.	.	0	0	0	0	0	0	0	0	0	0	0	0	0	0
K2014110737	0	20	2	0	0	.	0	0	0	.	0	0	0	.	.	.	.	0	0	0	.	0	.	0	0	0	0	0	.	.	.	.	.	.	.	0	0	0	1	0	0	0	0	0	0	0	0	0	0
K2014110896	0	40	2	0	0	.	0	0	0	.	0	0	0	.	.	.	.	0	0	0	.	0	.	0	0	0	0	0	.	.	.	.	.	.	.	0	0	0	0	0	0	0	0	0	0	0	0	1	0
K2014111894	0	20	2	0	0	.	0	0	0	.	0	0	0	.	.	.	.	0	0	0	.	0	.	0	0	0	0	0	.	.	.	.	.	.	.	0	0	0	0	0	0	0	0	0	0	0	0	0	0
K2014112353	1	29	1	1	1	4	0	1	0	0	0	0	0	0	24	1	1	0	0	0	0	0	0	0	1	0	0	0	1	1	1	0	.	1	1	0	0	0	0	0	0	0	0	0	0	0	0	1	9
K2014112366	1	59	2	1	1	2	0	0	0	0	0	0	1	1	22	1	0	0	0	0	0	0	0	0	0	0	0	0	1	1	1	0	.	1	1	0	0	0	0	0	0	0	0	0	0	0	1	1	9
K2014112369	1	23	2	1	1	2	0	0	0	0	0	0	0	0	23	0	0	0	0	0	0	0	0	0	1	0	0	0	0	.	0	0	.	0	1	0	0	0	0	0	0	0	0	0	0	0	0	1	9
K2014112398	1	65	2	1	1	7	0	0	0	0	0	0	1	0	11	1	0	0	0	9	0	0	0	0	1	0	0	0	1	0	1	0	.	1	1	0	0	0	0	0	0	0	0	0	0	0	0	0	0
K2014112411	1	64	2	1	1	7	0	0	0	0	0	0	0	1	28	0	0	0	0	0	0	0	0	0	0	0	0	0	1	0	1	0	.	1	1	0	0	0	0	0	0	0	0	0	0	0	0	1	0
K2014112412	1	38	1	1	1	4	0	0	0	0	0	1	0	0	25	1	0	0	0	0	0	1	0	0	1	0	0	0	1	0	1	0	.	1	1	0	0	0	0	0	0	0	0	0	0	0	1	0	0
K2014112414	1	75	2	1	1	7	0	1	0	0	0	0	0	1	36	1	0	0	0	0	0	0	0	0	1	0	0	0	1	1	1	0	.	1	1	0	0	0	0	0	0	0	0	0	0	0	0	0	0
K2014112420	1	74	2	1	1	7	0	0	0	0	0	0	1	0	22	1	0	0	0	9	1	0	0	0	1	0	0	0	1	0	1	0	.	1	1	0	0	0	0	0	0	0	0	0	0	0	0	0	0
K2014112470	1	22	2	1	1	2	0	0	0	0	0	1	0	0	26	0	0	0	0	0	0	0	0	0	0	0	0	0	0	.	1	0	.	0	1	0	0	0	0	0	0	0	0	0	0	0	0	0	0
K2014112652	1	37	2	1	1	4	0	1	0	0	0	1	0	0	26	1	0	0	0	0	0	0	0	0	1	0	0	0	1	0	1	0	.	1	1	0	0	0	0	0	0	0	0	0	1	0	0	1	0
K2014112654	1	53	1	1	1	7	0	0	0	0	0	0	0	1	20	1	0	0	0	1	0	0	0	0	1	0	0	0	1	0	1	0	.	0	1	0	0	0	0	0	0	0	0	0	0	0	0	0	0
K2014112712	1	62	2	1	1	3	1	1	1	1	0	1	0	1	30	1	1	0	0	0	0	0	0	0	0	0	0	0	1	1	1	0	.	1	5	0	0	0	0	0	0	0	0	0	0	0	0	1	0
K2014112716	1	31	2	1	1	7	1	1	0	0	0	1	1	1	23	1	0	0	0	0	0	0	0	0	0	0	0	0	1	1	1	0	.	1	5	0	0	0	0	0	0	0	0	0	0	0	0	0	0
K2014112718	1	78	1	1	1	3	0	1	0	0	0	1	1	1	26	1	0	0	0	0	0	0	0	0	0	1	0	0	1	1	1	0	.	1	2	0	0	0	0	0	0	0	0	0	0	0	0	0	0
K2014112720	1	34	2	1	1	3	0	0	0	0	0	0	1	0	26	1	0	0	0	1	0	0	0	0	0	0	0	0	1	9	1	0	.	1	2	0	0	0	0	0	0	0	0	0	1	0	0	0	0
K2014112727	1	32	1	1	1	100	0	1	0	0	0	0	0	1	26	1	1	0	0	1	0	0	0	0	0	0	0	0	1	1	1	0	.	1	1	0	0	0	0	0	0	0	0	0	0	0	0	0	0
K2014112811	1	33	2	1	1	3	0	1	1	0	0	0	0	0	28	0	1	0	0	0	0	0	0	1	0	0	0	0	1	0	1	0	.	1	1	0	0	0	0	0	0	0	0	0	0	0	0	0	0
K2014112815	1	20	2	1	1	2	0	0	0	0	0	1	0	0	24	1	0	0	0	0	9	0	0	0	0	0	0	0	1	0	1	0	.	1	1	0	0	0	0	0	1	0	0	0	0	0	0	1	0
K2014112912	1	95	2	1	1	3	1	1	1	0	0	1	0	0	21	0	0	0	0	0	0	0	0	0	0	0	0	0	0	.	1	0	.	0	1	0	0	0	0	0	0	0	0	0	0	0	0	1	0
K2014112924	1	62	1	1	1	4	0	1	0	0	0	1	1	1	20	1	0	0	0	0	0	1	0	0	0	0	0	0	1	1	1	0	.	1	1	0	0	0	0	0	0	0	0	0	0	0	0	1	0
K2014112927	1	40	2	1	1	3	0	0	1	0	0	1	0	0	20	0	0	0	0	0	0	0	0	0	0	0	0	0	1	0	1	0	.	1	1	0	0	0	1	0	0	0	0	0	0	0	0	0	0
K2014112934	1	69	1	1	1	7	0	0	1	0	0	1	0	1	22	1	1	0	0	0	0	0	0	0	1	0	0	0	0	.	1	0	.	1	2	0	0	0	0	0	0	0	0	0	0	0	0	1	0
K2014112940	1	52	2	1	1	6	0	0	0	0	0	0	0	1	19	1	0	0	0	9	0	0	0	0	0	0	0	0	1	0	0	0	.	1	1	0	0	0	1	0	0	0	0	0	0	0	0	0	0
K2014114023	1	21	1	1	1	8	0	0	0	0	0	0	0	1	21	1	0	0	0	0	.	0	.	0	0	0	0	0	1	9	1	.	.	1	1	0	0	0	0	0	0	0	0	0	0	0	0	1	9
K2014114097	1	18	1	1	1	2	0	1	0	0	0	0	0	1	30	1	0	0	0	0	.	0	.	0	0	0	0	0	1	1	0	.	.	1	1	0	0	0	0	0	0	0	0	0	0	0	0	1	9
K2014116195	0	51	2	0	0	.	0	0	0	.	0	0	0	.	.	.	.	0	0	0	.	0	.	0	0	0	0	0	.	.	.	.	.	.	.	0	0	0	0	0	0	0	0	0	1	0	0	1	0
K2014116198	0	63	2	0	0	.	0	0	0	.	0	0	0	.	.	.	.	0	0	1	.	0	.	0	0	0	0	0	.	.	.	.	.	.	.	0	0	0	0	0	0	0	0	0	0	0	0	0	0
K2014116287	0	68	2	0	0	.	0	0	0	.	0	0	0	.	.	.	.	0	0	0	.	0	.	0	0	0	0	0	.	.	.	.	.	.	.	0	0	0	0	0	0	0	0	0	0	0	0	1	0
K2014116376	1	57	1	1	1	3	1	1	1	0	0	1	1	1	28	1	1	0	0	0	1	0	0	1	0	0	0	0	0	.	1	0	.	1	2	0	0	0	1	0	0	0	0	0	0	0	0	0	0
K2014116377	1	51	2	1	1	7	0	1	0	0	0	0	0	1	22	0	0	0	0	0	0	0	1	0	1	1	0	0	1	0	1	0	.	1	1	0	0	0	1	0	0	0	0	0	0	0	0	0	0
K2014116378	1	57	2	1	1	2	0	0	1	0	0	1	0	1	21	1	0	0	0	0	0	0	1	0	0	0	0	0	1	1	1	0	.	1	1	0	0	0	1	0	0	0	0	0	0	0	0	1	0
K2014116481	1	64	1	1	1	4	0	0	0	0	0	1	1	0	22	0	0	0	0	0	0	0	0	0	1	0	0	0	1	0	1	0	.	0	1	0	0	0	0	0	0	0	0	0	0	0	0	0	0
K2014117044	0	61	1	0	0	.	0	0	0	.	0	0	0	.	.	.	.	0	0	0	.	1	.	0	0	0	0	0	.	.	.	.	.	.	.	0	0	0	0	0	0	0	0	0	0	0	0	0	0
K2014117136	0	22	2	0	0	.	0	0	0	.	0	0	0	.	.	.	.	0	0	0	.	0	.	0	0	0	0	0	.	.	.	.	.	.	.	0	0	0	0	0	0	0	0	0	0	0	0	0	0
K2014117189	0	57	2	0	0	.	0	0	0	.	0	0	0	.	.	.	.	0	0	1	.	0	.	0	0	0	0	0	.	.	.	.	.	.	.	0	0	0	0	0	0	0	0	0	0	0	0	1	9
K2014117222	1	74	2	1	1	3	0	1	0	0	0	0	0	1	22	1	0	0	0	0	.	0	.	0	0	0	0	0	1	9	0	.	.	1	1	0	0	0	0	0	0	0	0	0	0	0	0	1	0
K2014117278	0	32	2	0	0	.	0	0	0	.	0	0	0	.	.	.	.	0	0	0	.	0	.	0	0	0	0	0	.	.	.	.	.	.	.	0	0	0	0	0	0	0	0	0	1	0	0	0	0
K2014117322	1	54	2	1	1	4	0	0	0	0	0	1	0	0	28	0	0	0	0	0	.	0	.	0	0	0	0	0	1	9	0	.	.	1	1	0	0	0	1	0	0	0	0	0	0	0	0	1	0
K2014117333	0	41	2	0	0	.	0	0	0	.	0	0	0	.	.	.	.	0	0	0	.	0	.	0	0	0	0	0	.	.	.	.	.	.	.	0	0	0	0	0	0	0	0	0	1	0	0	0	0
K2014117887	0	32	2	0	0	.	0	0	0	.	0	0	0	.	.	.	.	0	0	0	.	0	.	0	0	0	0	0	.	.	.	.	.	.	.	0	0	0	0	0	0	0	0	0	0	0	0	1	0
K2014117904	0	26	2	0	0	.	0	0	0	.	0	0	0	.	.	.	.	0	0	1	.	0	.	0	0	0	0	1	.	.	.	.	.	.	.	0	0	0	0	0	0	0	0	0	0	0	0	1	0
K2014118039	0	32	2	0	0	.	0	0	0	.	0	0	0	.	.	.	.	0	0	0	.	0	.	0	0	0	0	0	.	.	.	.	.	.	.	0	0	0	0	0	0	0	0	0	1	0	0	0	0
K2014118344	0	61	2	0	0	.	0	0	0	.	0	0	0	.	.	.	.	0	0	1	.	0	.	0	0	0	0	1	.	.	.	.	.	.	.	0	0	0	0	0	0	0	0	0	0	0	0	0	0
K2014118390	1	59	2	1	1	3	0	1	0	0	0	1	0	1	24	1	1	0	0	0	.	0	.	0	0	0	0	0	0	.	9	.	.	1	1	0	0	0	0	0	0	0	0	0	1	0	0	1	0
K2014118481	0	62	2	0	0	.	0	0	0	.	0	0	0	.	.	.	.	0	0	0	.	0	.	0	0	0	0	0	.	.	.	.	.	.	.	0	0	0	0	0	0	0	0	0	0	0	0	0	0
K2014118501	0	63	2	0	0	.	0	0	0	.	0	0	0	.	.	.	.	0	0	0	.	0	.	0	0	0	0	0	.	.	.	.	.	.	.	0	0	0	0	0	0	0	0	0	0	0	0	1	0
K2014118504	0	38	2	0	0	.	0	0	0	.	0	0	0	.	.	.	.	0	0	0	.	0	.	0	0	0	0	0	.	.	.	.	.	.	.	0	0	0	0	0	0	0	0	0	0	0	0	0	0
K2014118689	1	52	1	1	1	7	0	0	1	1	0	0	0	0	40	1	0	0	0	0	.	0	.	0	0	0	0	0	0	.	0	.	.	1	2	0	0	0	1	0	0	0	0	0	0	0	0	1	0
K2014118760	0	84	2	0	0	.	0	0	0	.	0	0	0	.	.	.	.	0	0	0	.	0	.	0	0	0	0	0	.	.	.	.	.	.	.	0	0	0	0	0	0	0	0	0	0	0	0	1	0
K2014118777	1	50	2	1	1	1	1	0	1	0	0	1	0	0	23	0	0	0	0	0	.	0	.	0	0	0	0	0	1	9	0	.	.	1	1	0	0	0	1	0	0	0	0	0	0	0	0	1	0
K2014118840	0	53	2	0	0	.	0	0	0	.	0	0	0	.	.	.	.	0	0	0	.	0	.	0	0	0	0	0	.	.	.	.	.	.	.	0	0	0	0	0	0	0	0	0	0	0	0	1	0
K2014118982	1	21	2	1	1	7	0	0	0	0	0	0	0	1	30	1	0	0	0	1	0	0	0	0	0	0	0	0	1	0	1	0	.	1	1	0	0	0	0	0	0	0	0	0	0	0	0	0	0
K2014118985	1	56	1	1	1	7	0	1	0	0	0	1	1	1	24	1	1	0	0	0	0	0	0	0	0	0	0	0	1	1	1	0	.	1	1	0	0	0	1	0	0	0	0	0	0	0	0	1	0
K2014119009	1	64	2	1	1	20	1	0	0	0	0	0	0	0	19	1	1	0	0	1	0	0	1	0	0	0	0	0	1	0	1	0	.	1	2	0	0	0	0	0	0	0	0	0	0	0	0	1	0
K2014119014	1	41	1	1	1	8	1	1	0	0	0	1	1	1	22	1	1	0	0	0	0	1	0	0	0	1	0	0	1	1	1	0	.	1	1	0	0	0	0	0	0	0	0	0	0	0	0	1	0
K2014119019	1	71	2	1	1	3	0	1	0	0	0	1	0	0	21	1	0	0	0	0	0	0	0	0	1	0	0	0	1	1	0	0	.	1	1	0	0	0	0	0	0	0	0	0	0	0	0	1	0
K2014119027	1	36	2	1	1	7	0	0	1	0	0	0	1	0	19	1	0	0	0	9	0	0	0	0	0	0	0	0	1	0	1	0	.	1	1	0	0	0	0	0	0	0	0	0	0	0	0	1	0
K2014119032	1	55	2	1	1	3	1	0	0	0	0	1	1	0	27	1	0	0	0	9	0	0	1	0	0	0	0	0	0	.	1	0	.	1	1	0	0	0	0	0	0	0	0	0	0	0	0	0	0
K2014119033	1	60	2	1	1	3	0	1	1	0	0	0	0	0	30	1	0	0	0	0	0	0	0	0	0	0	0	0	1	0	1	0	.	1	1	0	0	0	0	0	0	0	0	0	0	0	0	0	0
K2014119035	1	31	2	1	1	5	1	1	1	0	0	1	0	0	24	1	0	0	0	0	0	0	0	0	0	9	0	0	1	1	1	0	.	1	1	0	0	0	0	0	0	0	0	0	0	0	0	0	0
K2014119039	1	36	2	1	1	3	1	0	1	0	0	1	0	0	22	1	0	0	0	0	0	0	0	0	0	0	0	0	1	0	0	0	.	0	1	0	0	0	0	0	0	0	0	0	0	0	0	1	0
K2014119073	1	49	1	1	1	3	0	1	0	0	0	0	0	1	28	0	0	0	0	0	9	0	0	0	0	0	0	0	1	9	1	0	.	1	2	0	0	0	0	0	0	0	0	0	0	0	0	0	0
K2014119076	1	66	2	1	1	7	0	0	0	0	0	1	0	0	20	1	0	0	0	9	0	1	0	0	0	0	0	0	1	1	0	0	.	0	1	0	0	0	0	0	0	0	0	0	0	0	0	1	0
K2014119078	1	29	2	1	1	3	0	1	0	0	0	0	0	0	27	1	1	0	0	0	0	0	0	0	0	0	0	0	1	1	0	0	.	1	1	1	0	0	0	0	0	0	0	0	0	0	0	1	0
K2014119096	1	20	1	1	1	7	0	0	0	0	0	0	0	1	23	1	0	0	0	0	0	0	0	0	0	0	0	0	1	0	1	0	.	1	1	0	0	0	0	0	0	0	0	0	0	0	0	1	0
K2014119103	1	70	2	1	1	2	0	1	0	0	0	0	1	1	19	0	0	0	0	0	0	0	0	1	1	0	0	0	1	0	1	0	.	0	1	0	0	0	0	0	0	0	0	0	0	0	0	0	0
K2014119126	1	52	2	1	1	2	0	0	0	0	0	0	0	0	23	1	0	0	0	0	0	0	0	0	0	0	0	0	0	.	1	0	.	1	2	0	0	0	0	0	0	0	0	0	0	0	0	0	0
K2014119129	1	34	1	1	1	5	0	0	0	1	0	0	1	0	19	1	1	0	0	0	9	0	0	0	0	0	0	0	1	1	1	0	.	1	1	0	0	0	0	0	0	0	0	0	0	0	0	0	0
K2014119136	1	34	2	1	1	6	1	1	0	0	0	0	0	1	22	1	1	0	0	1	0	0	0	0	0	0	0	1	1	0	1	0	.	1	1	0	0	0	0	0	0	0	0	0	0	0	0	0	0
K2014119160	0	36	2	0	0	.	0	0	0	.	0	0	0	.	.	.	.	0	0	0	.	0	.	0	0	0	0	0	.	.	.	.	.	.	.	0	0	0	0	0	0	0	0	0	0	0	0	1	0
K2014119170	1	35	2	1	1	2	0	0	1	0	0	1	0	0	24	0	0	0	0	0	0	0	0	0	1	0	0	0	1	1	1	0	.	1	1	0	0	0	0	0	0	0	0	0	0	0	0	0	0
K2014119173	1	58	2	1	1	30	0	0	0	0	0	0	1	0	24	1	0	0	0	0	0	0	0	0	1	0	0	0	1	0	1	0	.	1	1	0	0	0	0	0	0	0	0	0	0	0	0	0	0
K2014121302	1	29	2	1	1	3	0	0	0	0	0	0	0	0	27	1	0	0	0	0	.	0	.	0	1	0	0	0	1	0	0	.	.	1	1	0	0	0	1	0	0	0	0	0	1	0	0	1	0
K2014121735	0	40	2	0	0	.	0	0	0	.	0	0	0	.	.	.	.	0	0	0	.	0	.	0	0	0	0	0	.	.	.	.	.	.	.	0	0	0	0	0	0	0	0	0	0	0	0	0	0
K2014121740	0	49	2	0	0	.	0	0	0	.	0	0	0	.	.	.	.	0	0	1	.	0	.	0	0	0	0	0	.	.	.	.	.	.	.	0	0	0	0	0	0	0	0	0	0	0	0	0	0
K2014121829	0	29	2	0	0	.	0	0	0	.	0	0	0	.	.	.	.	0	0	0	.	0	.	0	0	0	0	0	.	.	.	.	.	.	.	0	0	0	0	0	0	0	0	0	0	0	0	0	0
K2014121830	0	88	2	0	0	.	0	0	0	.	0	0	0	.	.	.	.	0	0	0	.	0	.	0	0	0	0	0	.	.	.	.	.	.	.	0	0	0	0	0	0	0	0	0	0	0	0	0	0
K2014121847	0	67	2	0	0	.	0	0	0	.	0	0	0	.	.	.	.	0	0	0	.	0	.	0	0	0	0	0	.	.	.	.	.	.	.	0	0	0	0	0	0	0	0	0	0	0	0	0	0
K2014122895	0	37	1	0	0	.	0	0	0	.	0	0	0	.	.	.	.	0	0	0	.	0	.	0	0	0	0	0	.	.	.	.	.	.	.	0	0	0	0	0	0	0	0	0	0	0	0	0	0
K2014122963	0	29	2	0	0	.	0	0	0	.	0	0	0	.	.	.	.	0	0	0	.	0	.	0	0	0	0	0	.	.	.	.	.	.	.	1	0	0	0	0	0	1	0	0	0	0	0	1	0
K2014123166	0	33	1	0	0	.	0	0	0	.	0	0	0	.	.	.	.	0	0	1	.	0	.	0	0	0	0	1	.	.	.	.	.	.	.	0	0	0	0	0	0	0	0	0	0	0	0	0	0
K2014123206	0	53	2	0	0	.	0	0	0	.	0	0	0	.	.	.	.	0	0	0	.	0	.	0	0	0	0	0	.	.	.	.	.	.	.	0	0	0	0	0	0	0	0	0	0	0	0	1	0
K2014123395	0	55	1	0	0	.	0	0	0	.	0	0	0	.	.	.	.	0	0	0	.	0	.	0	0	0	0	0	.	.	.	.	.	.	.	0	0	0	0	0	0	0	0	0	0	0	0	0	0
K2014123417	0	34	2	0	0	.	0	0	0	.	0	0	0	.	.	.	.	0	0	0	.	0	.	0	0	0	0	0	.	.	.	.	.	.	.	0	0	0	0	0	0	0	0	0	0	0	0	0	0
K2014123443	0	42	1	0	0	.	0	0	0	.	0	0	0	.	.	.	.	0	0	0	.	0	.	0	0	0	0	0	.	.	.	.	.	.	.	0	0	0	0	0	0	0	0	0	0	0	0	0	0
K2014123447	1	82	1	1	1	7	1	0	1	0	0	1	0	1	21	1	1	0	0	0	.	0	.	0	0	0	0	0	1	9	0	.	.	1	1	0	0	0	0	0	0	0	0	0	1	0	0	1	0
K2014123453	0	56	2	0	0	.	0	0	0	.	0	0	0	.	.	.	.	0	0	1	.	0	.	0	0	0	0	0	.	.	.	.	.	.	.	0	0	0	0	9	0	0	0	0	0	0	0	0	0
K2014123505	0	45	2	0	0	.	0	0	0	.	0	0	0	.	.	.	.	0	0	1	.	0	.	0	0	0	0	1	.	.	.	.	.	.	.	0	0	0	0	0	0	0	0	0	0	0	0	0	0
K2014123534	1	43	1	1	1	4	0	1	0	0	0	1	0	1	26	0	0	0	0	1	0	0	0	0	0	0	0	0	1	1	1	0	.	1	1	0	0	0	0	0	0	0	0	0	0	0	0	0	0
K2014123544	1	67	2	1	1	2	0	1	0	0	0	0	0	1	19	0	0	0	0	0	0	0	0	0	0	0	0	0	1	0	0	0	.	1	1	0	0	0	0	0	0	0	0	0	0	0	0	1	0
K2014123556	1	25	1	1	1	7	0	1	0	0	0	1	0	1	25	0	0	0	0	1	0	0	0	0	0	0	0	0	1	1	1	1	.	1	5	0	0	0	0	0	0	0	0	0	0	0	0	0	0
K2014123557	1	28	1	1	1	4	1	1	0	0	0	0	0	0	27	1	0	0	0	0	0	1	0	0	0	0	0	0	1	1	1	0	.	1	1	0	0	0	0	0	0	0	0	0	0	0	0	1	0
K2014123561	1	20	2	1	1	4	1	1	1	0	0	0	0	1	20	0	1	0	0	9	0	0	0	0	0	0	0	0	1	1	1	1	.	1	2	0	0	0	0	0	0	0	0	0	0	0	0	1	0
K2014123563	1	20	2	1	1	3	0	0	0	0	0	0	0	0	23	1	0	0	0	0	0	0	0	0	0	0	0	0	1	0	0	0	.	0	1	0	0	0	1	0	0	0	0	0	1	0	0	1	0
K2014123571	1	21	2	1	1	4	1	0	0	0	0	0	0	0	20	1	0	0	0	0	1	0	0	0	0	0	0	0	1	0	1	0	.	1	1	0	0	0	0	0	0	0	0	0	0	0	0	1	0
K2014123574	1	66	2	1	1	2	0	1	1	0	0	0	1	0	22	1	0	0	0	0	1	1	0	0	0	0	0	0	1	9	1	0	.	1	1	0	0	0	0	0	0	0	0	0	0	0	0	0	0
K2014123606	1	29	2	1	1	7	0	1	0	0	0	0	0	1	28	0	1	0	0	0	0	0	0	0	1	0	0	0	1	1	1	0	.	1	1	1	0	0	0	0	0	0	0	0	0	0	0	1	0
K2014123634	1	80	1	1	1	3	0	1	0	0	0	0	0	0	22	0	0	0	0	0	0	0	0	0	0	1	0	0	1	1	0	0	.	1	1	0	0	0	0	0	0	0	0	0	0	0	0	1	0
K2014123635	1	31	1	1	1	5	0	1	0	0	0	1	0	0	22	1	0	0	0	0	1	1	0	0	1	0	0	0	1	0	0	0	.	1	1	0	0	0	0	0	0	0	0	0	0	0	0	0	0
K2014123646	1	59	2	1	1	21	0	1	0	0	0	1	0	0	19	1	0	0	0	0	0	0	0	0	0	0	0	0	1	1	0	0	.	1	1	0	0	0	0	0	0	0	0	0	0	0	0	1	0
K2014123694	1	43	1	1	1	3	9	0	0	0	0	0	0	0	23	1	0	0	0	1	1	0	0	0	1	0	1	0	0	.	1	0	.	1	1	0	0	0	0	0	0	0	0	0	0	0	0	1	0
K2014123758	1	62	2	1	1	7	0	1	0	0	0	0	0	0	23	1	0	0	0	9	1	0	0	0	1	0	0	0	1	1	1	0	.	1	1	0	0	0	0	0	0	0	0	0	1	0	0	1	0
K2014123784	1	39	2	1	1	7	0	1	0	0	0	1	0	0	22	1	0	0	0	0	0	0	0	0	1	0	0	0	1	1	1	0	.	1	1	0	0	0	0	0	0	0	0	0	0	0	0	0	0
K2014123797	1	30	2	1	1	4	1	0	1	0	0	0	0	1	24	1	0	0	0	0	0	0	0	0	1	0	0	0	1	0	1	0	.	1	1	0	0	0	0	0	0	0	0	0	0	0	0	1	0
K2014123856	1	51	2	1	1	2	0	1	0	0	0	0	0	1	22	0	1	0	0	0	0	0	0	0	0	0	0	0	1	1	1	0	.	1	1	0	0	0	0	0	0	0	0	0	0	0	0	1	0
K2014123858	1	53	2	1	1	7	0	1	0	0	0	0	0	1	22	1	0	0	0	9	0	0	0	0	0	0	0	0	1	0	1	0	.	1	1	0	0	0	0	0	0	0	0	0	0	0	0	0	0
K2014123862	1	20	2	1	1	5	0	1	0	0	0	0	0	0	18	0	0	0	0	0	0	0	0	0	0	0	0	0	1	0	1	0	.	1	1	0	0	0	0	0	0	0	0	0	0	0	0	0	0
K2014123880	1	56	2	1	1	14	1	1	0	0	0	0	0	1	20	1	0	0	0	0	0	0	0	0	0	0	0	0	0	.	1	0	.	1	1	0	0	0	0	0	0	0	0	0	0	0	0	0	0
K2014123895	1	35	1	1	1	12	0	1	0	0	0	0	0	1	21	1	0	0	0	9	0	0	0	0	0	0	0	0	0	.	1	0	.	1	1	0	0	0	0	0	0	0	0	0	0	0	0	1	0
K2014124054	0	61	1	0	0	.	0	0	0	.	0	0	0	.	.	.	.	0	0	1	.	1	.	0	1	0	0	0	.	.	.	.	.	.	.	0	0	0	0	0	0	0	0	0	0	0	0	1	0
K2014124100	1	31	2	1	1	14	0	0	0	0	0	1	1	1	18	1	1	0	0	0	.	0	.	0	0	0	0	0	1	9	1	.	.	1	1	0	0	0	0	0	0	0	0	0	0	0	0	9	0
K2014124131	0	29	2	0	0	.	0	0	0	.	0	0	0	.	.	.	.	0	0	0	.	0	.	0	0	0	0	0	.	.	.	.	.	.	.	0	0	0	0	0	0	0	0	0	0	0	0	0	0
K2014124159	0	42	1	0	0	.	0	0	0	.	0	0	0	.	.	.	.	0	0	0	.	1	.	0	0	0	0	0	.	.	.	.	.	.	.	0	0	0	0	0	0	1	0	0	0	0	0	0	0
K2014124215	0	38	2	0	0	.	0	0	0	.	0	0	0	.	.	.	.	0	0	0	.	0	.	0	0	0	0	1	.	.	.	.	.	.	.	0	0	0	0	0	0	0	0	0	0	0	0	0	0
K2014124444	0	30	2	0	0	.	0	0	0	.	0	0	0	.	.	.	.	0	0	0	.	0	.	0	0	0	0	0	.	.	.	.	.	.	.	0	0	0	0	0	0	0	0	0	0	0	0	1	0
K2014124494	0	29	2	0	0	.	0	0	0	.	0	0	0	.	.	.	.	0	0	1	.	0	.	0	0	0	0	1	.	.	.	.	.	.	.	0	0	0	0	0	0	0	0	0	0	0	0	0	0
K2014124505	0	74	1	0	0	.	0	0	0	.	0	0	0	.	.	.	.	0	0	0	.	0	.	0	0	0	0	0	.	.	.	.	.	.	.	0	0	0	0	0	0	0	0	0	0	0	0	0	0
K2014124509	0	33	2	0	0	.	0	0	0	.	0	0	0	.	.	.	.	0	0	0	.	0	.	0	1	0	0	0	.	.	.	.	.	.	.	0	0	0	0	0	0	0	0	0	1	0	0	1	0
K2014124635	0	35	2	0	0	.	0	0	0	.	0	0	0	.	.	.	.	0	0	1	.	0	.	0	0	0	0	1	.	.	.	.	.	.	.	0	0	0	0	0	0	0	0	0	0	0	0	1	0
K2014124664	0	68	2	0	0	.	0	0	0	.	0	0	0	.	.	.	.	0	0	0	.	0	.	0	0	0	0	0	.	.	.	.	.	.	.	0	0	0	0	0	0	0	0	0	0	0	0	1	0
K2014127134	0	34	1	0	0	.	0	0	0	.	0	0	0	.	.	.	.	0	0	1	.	0	.	0	1	0	0	0	.	.	.	.	.	.	.	0	0	0	0	0	0	0	0	0	0	0	0	1	0
K2014127147	0	33	2	0	0	.	0	0	0	.	0	0	0	.	.	.	.	0	0	1	.	0	.	0	0	0	0	1	.	.	.	.	.	.	.	0	0	0	0	0	0	0	0	0	0	0	0	1	0
K2014127464	1	29	2	1	1	5	0	0	0	0	0	0	1	0	22	0	0	0	0	0	.	0	.	0	0	0	0	0	1	9	0	.	.	1	1	0	0	0	0	0	0	0	0	0	0	0	0	0	0
K2014127748	0	65	1	0	0	.	0	0	0	.	0	0	0	.	.	.	.	0	0	0	.	0	.	0	0	0	0	0	.	.	.	.	.	.	.	0	0	0	0	0	0	0	0	0	0	0	0	1	0
K2014128852	1	42	2	1	1	2	0	0	0	0	0	0	0	0	48	0	0	0	0	0	.	0	.	0	0	0	0	0	1	9	1	.	.	9	3	0	0	0	0	0	0	0	0	0	0	0	0	1	0
K2014128853	0	21	2	0	0	.	0	0	0	.	0	0	0	.	.	.	.	0	0	1	.	0	.	0	0	0	0	0	.	.	.	.	.	.	.	0	0	0	0	0	0	0	0	0	0	0	0	1	0
K2014129120	0	51	2	0	0	.	0	0	0	.	0	0	0	.	.	.	.	0	0	0	.	0	.	0	0	0	0	0	.	.	.	.	.	.	.	0	0	0	0	0	0	1	0	0	0	0	0	0	0
K2014129164	0	38	2	0	0	.	0	0	0	.	0	0	0	.	.	.	.	0	0	1	.	0	.	0	0	0	0	1	.	.	.	.	.	.	.	0	0	0	0	0	0	0	0	0	0	0	0	1	0
K2014130199	1	76	1	1	1	7	0	0	0	0	0	0	0	0	20	1	1	0	0	0	0	0	0	0	0	0	0	0	1	1	1	0	.	1	1	0	0	0	0	0	0	0	0	0	0	0	0	1	0
K2014130203	1	71	1	1	1	12	0	0	0	0	0	1	1	0	25	1	0	0	0	1	0	0	0	0	0	0	0	0	1	1	1	0	.	1	1	0	0	0	0	0	0	0	0	0	0	0	0	0	0
K2014130204	1	25	1	1	1	3	0	0	0	0	0	0	0	0	24	0	0	0	0	0	0	0	0	0	1	0	0	0	1	9	1	0	.	1	1	0	0	0	0	0	0	0	0	0	1	0	0	1	0
K2014130213	1	39	2	1	1	5	0	1	0	0	0	0	0	0	24	1	0	0	0	0	0	0	0	0	1	0	0	0	0	.	1	0	.	1	1	0	0	0	0	0	0	0	0	0	0	0	0	0	0
K2014130229	1	26	2	1	1	4	0	1	0	0	0	0	0	0	24	1	1	0	0	0	0	0	0	0	1	0	0	0	1	1	1	0	.	1	1	0	0	0	0	0	0	0	0	0	0	0	0	0	0
K2014130233	1	33	2	1	1	3	0	0	0	0	0	0	0	1	22	0	1	0	0	0	0	0	0	0	1	0	0	0	1	9	1	0	.	1	1	0	0	0	0	0	0	0	0	0	0	0	0	0	0
K2014130266	1	35	1	1	1	3	0	1	0	0	0	0	0	0	20	0	0	0	0	0	0	0	0	0	0	0	0	0	1	1	1	0	.	1	1	0	0	0	0	0	0	0	0	0	0	0	0	1	0
K2014130271	1	39	2	1	1	21	1	1	0	0	0	0	1	1	22	1	1	0	0	0	1	0	0	0	0	0	0	0	1	1	1	0	.	1	1	0	0	0	0	0	0	0	0	0	0	0	0	0	0
K2014130276	1	39	1	1	1	3	0	1	1	0	0	1	1	1	22	1	1	0	0	1	0	0	0	0	0	0	0	0	1	1	1	0	.	1	1	0	0	0	0	0	0	0	0	0	0	0	0	1	0
K2014130375	0	43	1	0	0	.	0	0	0	.	0	0	0	.	.	.	.	0	0	0	.	0	.	0	0	0	0	0	.	.	.	.	.	.	.	0	0	0	0	0	0	0	0	0	0	0	0	0	0
K2014130454	0	32	2	0	0	.	0	0	0	.	0	0	0	.	.	.	.	0	0	0	.	0	.	0	0	0	0	0	.	.	.	.	.	.	.	0	0	0	0	0	0	0	0	0	0	0	0	0	0
K2014130509	0	33	2	0	0	.	0	0	0	.	0	0	0	.	.	.	.	0	0	0	.	0	.	0	0	0	0	0	.	.	.	.	.	.	.	0	0	0	0	0	0	1	0	0	0	0	0	0	0
K2014131461	0	55	1	0	0	.	0	0	0	.	0	0	0	.	.	.	.	0	0	0	.	0	.	0	0	0	0	0	.	.	.	.	.	.	.	0	0	0	0	0	0	0	0	0	0	0	0	0	0
K2014131529	0	37	2	0	0	.	0	0	0	.	0	0	0	.	.	.	.	0	0	0	.	0	.	0	0	0	0	0	.	.	.	.	.	.	.	0	0	0	0	0	0	0	0	0	0	0	0	1	0
K2015100082	0	68	2	0	0	.	0	0	0	.	0	0	0	.	.	.	.	0	0	0	.	0	.	0	0	0	0	0	.	.	.	.	.	.	.	0	0	0	0	0	0	0	0	0	0	0	0	0	0
K2015100351	0	34	2	0	0	.	0	0	0	.	0	0	0	.	.	.	.	0	0	0	.	0	.	0	0	0	0	0	.	.	.	.	.	.	.	0	0	0	0	0	0	0	0	0	0	0	0	0	0
K2015100354	0	78	2	0	0	.	0	0	0	.	0	0	0	.	.	.	.	0	0	0	.	0	.	0	0	0	0	0	.	.	.	.	.	.	.	0	0	0	0	0	0	0	0	0	0	0	0	0	0
K2015100720	1	46	2	1	1	30	1	1	1	1	0	1	1	1	34	1	1	0	0	0	0	0	0	0	0	0	0	0	1	1	1	0	.	1	1	0	0	0	0	0	0	1	0	0	1	0	0	1	0
K2015100722	1	30	1	1	1	3	0	1	0	0	0	0	0	0	8	1	1	0	0	0	0	0	0	0	1	0	0	0	1	0	1	0	.	1	1	0	0	0	0	0	0	0	0	0	0	0	0	1	0
K2015100730	1	33	1	1	1	4	0	1	0	0	0	0	0	1	19	0	1	0	0	1	0	0	0	1	1	0	0	0	1	1	1	0	.	1	1	0	0	0	0	0	0	1	1	0	1	0	0	1	0
K2015100795	1	20	1	1	1	3	0	0	0	0	0	0	0	0	26	0	0	0	0	0	0	0	0	0	1	0	0	0	1	0	1	0	.	1	1	0	0	0	0	0	0	0	0	0	0	0	0	1	0
K2015100796	1	33	2	1	1	30	0	1	1	0	0	1	0	1	23	1	1	0	0	0	0	0	0	0	1	0	0	0	1	1	1	0	.	1	1	0	0	0	0	0	0	0	0	0	0	0	0	0	0
K2015100805	1	90	2	1	1	30	0	0	1	0	0	0	0	0	22	1	1	0	0	9	0	1	0	0	0	0	1	0	1	1	1	0	.	1	1	0	0	0	1	0	0	0	0	0	0	0	0	1	0
K2015100825	1	57	1	1	1	6	0	1	0	0	0	0	0	1	30	0	0	0	0	0	0	1	0	0	0	0	0	0	1	1	1	0	.	1	1	0	0	0	0	0	0	1	0	0	0	0	0	0	0
K2015100827	1	88	2	1	1	4	0	1	0	0	1	0	0	9	26	0	0	0	0	9	0	1	0	0	0	0	0	0	1	1	1	1	.	1	2	0	0	0	0	0	0	0	0	0	1	0	0	1	0
K2015100944	1	34	2	1	1	7	0	1	0	0	0	1	0	0	22	1	0	0	0	0	0	0	0	0	0	0	0	0	0	.	1	0	.	1	1	0	0	0	0	0	0	0	0	0	0	0	0	0	0
K2015100978	1	20	1	1	1	2	0	1	0	0	0	1	0	1	19	0	0	0	0	1	0	0	0	1	0	0	0	1	1	9	1	0	.	0	1	0	0	0	0	0	0	0	0	0	0	0	0	0	0
K2015101006	1	25	2	1	1	2	0	1	0	0	0	1	0	1	22	1	1	0	0	0	0	0	0	0	1	0	0	0	0	.	0	0	.	0	1	0	0	0	1	0	0	0	0	0	0	0	0	0	0
K2015101099	0	36	2	0	0	.	0	0	0	.	0	0	0	.	.	.	.	0	0	1	.	0	.	0	0	0	0	1	.	.	.	.	.	.	.	0	0	0	0	0	0	1	0	0	0	0	0	0	0
K2015101194	0	33	2	0	0	.	0	0	0	.	0	0	0	.	.	.	.	0	0	0	.	0	.	0	0	0	0	0	.	.	.	.	.	.	.	0	0	0	0	0	0	0	0	0	0	0	0	0	0
K2015101196	0	60	2	0	0	.	0	0	0	.	0	0	0	.	.	.	.	0	0	1	.	0	.	0	0	0	0	1	.	.	.	.	.	.	.	0	0	0	0	0	0	0	0	0	0	0	0	0	0
K2015101376	1	36	2	1	1	2	0	1	0	0	0	0	0	1	46	0	0	0	0	0	.	0	.	0	0	0	0	0	0	.	0	.	.	1	1	0	0	0	0	0	0	0	0	0	0	0	0	1	0
K2015101596	1	86	2	1	1	3	0	0	0	0	0	1	0	0	21	0	0	0	0	0	.	0	.	0	0	0	0	1	0	.	9	.	.	1	1	0	0	0	0	0	0	0	0	0	0	0	0	0	0
K2015101602	1	83	2	1	1	5	0	0	1	0	0	0	0	0	21	1	0	0	0	0	.	0	.	0	0	0	0	0	0	.	1	.	.	1	1	0	0	0	0	0	0	0	0	0	1	0	0	1	0
K2015101839	0	29	2	0	0	.	0	0	0	.	0	0	0	.	.	.	.	0	0	0	.	0	.	0	0	0	0	0	.	.	.	.	.	.	.	0	0	0	0	0	0	1	0	0	0	0	0	0	0
K2015101846	0	66	1	0	0	.	0	0	0	.	0	0	0	.	.	.	.	0	0	0	.	0	.	0	0	0	0	0	.	.	.	.	.	.	.	0	0	0	0	0	0	0	0	0	0	0	0	1	0
K2015101963	0	29	1	0	0	.	0	0	0	.	0	0	0	.	.	.	.	0	0	0	.	0	.	0	0	0	0	0	.	.	.	.	.	.	.	0	0	0	0	0	0	0	0	0	0	0	0	0	0
K2015101975	0	33	2	0	0	.	0	0	0	.	0	0	0	.	.	.	.	0	0	0	.	0	.	0	0	0	0	1	.	.	.	.	.	.	.	1	0	0	0	0	0	0	0	0	0	0	0	1	0
K2015102076	1	31	2	1	1	7	0	0	0	0	0	1	0	0	25	1	0	0	0	0	0	0	0	0	0	0	0	0	0	.	1	0	.	1	1	0	0	0	1	0	0	0	0	0	0	0	0	0	0
K2015102084	1	52	2	1	1	7	0	1	0	0	0	1	0	0	26	1	0	0	0	0	0	0	0	0	0	0	0	0	1	9	1	0	.	1	1	0	0	0	0	0	0	0	0	0	0	0	0	0	0
K2015102088	1	66	2	1	1	7	1	1	0	0	0	0	0	1	20	0	1	0	0	0	0	0	0	1	0	0	1	0	1	1	1	1	.	1	3	0	0	0	0	0	0	0	0	0	0	0	0	0	0
K2015102126	1	77	2	1	1	7	0	1	0	0	0	0	0	0	18	1	1	0	0	0	0	1	0	0	0	0	0	0	1	0	1	0	.	1	1	0	0	0	0	0	0	0	0	0	1	0	0	0	0
K2015102185	1	81	1	1	1	5	0	1	0	0	0	0	1	1	19	0	0	0	0	0	0	0	0	0	0	0	0	0	1	1	1	0	.	1	1	0	0	0	0	0	0	0	0	0	0	0	0	0	0
K2015102191	1	20	2	1	1	7	0	1	1	0	0	0	0	0	26	1	0	0	0	0	0	0	0	0	0	0	0	0	0	.	0	0	.	0	1	0	0	0	0	0	0	0	0	0	0	0	0	0	0
K2015104412	0	77	1	0	0	.	0	0	0	.	0	0	0	.	.	.	.	0	0	0	.	0	.	0	0	0	0	0	.	.	.	.	.	.	.	0	0	0	0	0	0	1	0	0	0	0	0	1	0
K2015104418	0	39	2	0	0	.	0	0	0	.	0	0	0	.	.	.	.	0	0	0	.	0	.	0	0	0	0	0	.	.	.	.	.	.	.	0	0	0	0	0	0	0	0	0	0	0	0	1	0
K2015104544	1	32	1	1	1	2	0	0	0	0	0	0	0	0	20	1	0	0	0	0	.	0	.	0	0	0	0	0	1	0	0	.	.	1	1	0	0	0	1	0	0	0	0	0	0	0	0	1	0
T0001	1	69	1	1	1	1	0	1	0	0	.	0	0	0	26	0	1	0	0	0	0	1	1	1	0	0	1	0	1	0	1	0	0	1	1	0	0	0	0	1	0	0	0	0	0	0	0	0	0
T0002	1	60	2	1	1	5	0	1	0	0	.	0	0	0	22	0	1	0	0	9	0	0	1	0	0	0	0	0	1	0	0	0	0	0	1	0	0	0	0	0	0	0	0	0	0	0	0	1	0
T0003	1	22	2	1	1	1	0	0	0	0	.	1	0	0	20	0	0	0	0	0	0	0	1	0	0	0	0	0	0	.	1	0	0	1	1	0	0	0	0	0	0	0	0	0	0	0	0	0	0
T0004	1	77	2	1	1	1	0	1	0	0	.	0	0	0	40	1	1	0	0	0	0	0	0	0	0	0	0	0	1	0	1	0	0	1	2	0	0	0	0	0	0	0	0	0	0	0	0	1	0
T0005	1	46	1	1	1	3	0	0	0	0	.	0	0	0	24	0	0	0	0	0	0	0	0	0	0	0	0	0	0	.	1	0	0	1	1	0	0	0	0	0	0	1	0	0	0	0	0	1	0
T0006	1	62	1	1	1	5	0	1	0	0	.	0	0	0	24	1	1	0	0	0	0	1	1	0	0	0	1	0	1	9	1	0	1	1	3	0	0	0	0	1	0	0	0	0	0	0	0	1	0
T0007	1	49	1	1	1	4	0	0	1	0	.	0	0	0	20	0	0	0	0	0	0	1	1	0	0	0	0	0	0	.	1	0	0	1	1	0	0	0	1	0	0	0	0	0	0	0	0	1	0
T0008	1	52	2	1	1	1	0	0	0	0	.	0	0	0	20	0	0	0	0	1	0	0	0	1	0	1	1	0	0	.	1	0	0	1	1	0	0	0	0	0	0	0	0	0	0	0	0	0	0
T0009	1	62	2	1	1	2	0	1	0	0	.	1	0	0	24	0	1	0	0	0	0	0	1	0	0	1	0	0	1	0	1	0	0	1	1	0	0	0	0	0	0	0	0	0	0	0	0	1	0
T0010	1	67	1	1	1	1	0	0	0	0	.	1	0	0	24	0	0	0	0	0	0	0	0	0	0	0	0	0	1	0	1	0	0	1	1	0	0	0	0	0	0	0	0	0	0	0	0	1	0
T0011	1	57	2	1	1	3	1	0	1	0	.	0	0	0	22	0	1	0	0	0	0	0	0	0	0	0	0	0	1	1	0	0	0	1	1	0	0	0	0	1	0	0	0	0	0	0	0	0	0
T0012	1	83	1	1	1	1	0	1	0	0	.	0	0	0	40	1	1	0	0	0	0	0	0	0	0	0	0	0	1	1	0	0	0	1	1	0	0	0	0	1	0	0	0	0	1	0	0	0	0
T0013	1	87	2	1	1	2	0	1	0	0	.	0	0	0	40	1	1	0	0	0	0	0	0	0	0	0	0	0	1	1	1	0	0	1	1	0	0	0	0	0	0	0	0	0	0	0	0	1	0
T0014	1	22	1	1	1	2	1	0	0	0	.	1	0	0	20	0	0	0	0	0	0	0	0	0	0	0	0	0	0	.	1	0	0	1	1	0	0	0	0	0	0	0	0	0	0	0	0	1	0
T0015	1	76	1	1	1	6	0	0	0	0	.	0	0	0	24	1	1	0	0	0	0	1	1	0	0	0	1	0	1	1	1	0	0	1	1	0	0	0	0	0	0	0	0	0	0	0	0	0	0
T0016	1	67	1	1	1	1	0	0	0	0	.	0	0	0	26	1	1	0	0	0	0	0	0	0	0	0	0	1	1	1	0	0	0	1	1	0	0	0	0	0	0	0	0	0	0	0	0	0	0
T0017	1	64	1	1	1	3	0	1	0	0	.	0	0	0	26	0	1	0	0	0	0	1	1	0	0	0	0	0	1	1	0	0	0	1	1	0	0	0	0	0	0	0	0	0	0	0	0	0	0
T0018	1	77	2	1	1	5	0	1	0	0	.	0	0	0	30	0	1	0	0	0	0	0	1	0	0	1	0	0	1	0	1	0	0	1	3	0	0	0	0	0	0	0	0	0	0	0	0	0	0
T0019	1	30	1	1	1	6	1	0	0	0	.	0	0	0	20	0	0	0	0	0	0	0	0	0	0	0	0	0	0	.	1	0	0	1	3	0	0	0	0	0	0	0	0	0	1	0	0	0	0
T0020	1	21	2	1	1	1	0	1	0	0	.	0	0	0	32	1	1	0	0	0	0	0	0	0	0	0	0	0	0	.	1	0	0	1	3	0	0	0	0	0	0	0	0	0	0	0	0	0	0
T0021	1	85	2	1	1	2	0	1	0	0	.	0	0	0	20	0	0	0	0	0	0	0	0	0	0	0	0	0	1	0	0	0	0	0	1	0	0	0	0	0	0	0	0	0	0	0	0	0	0
T0022	1	57	1	1	1	1	0	0	0	0	.	0	0	0	20	0	0	0	0	0	0	1	1	0	0	0	0	0	0	.	1	0	0	1	1	0	0	0	0	0	0	0	0	0	0	0	0	1	0
T0023	1	47	2	1	1	2	1	1	0	0	.	0	0	0	20	0	1	0	0	0	0	0	0	0	0	1	0	1	1	9	1	0	0	1	1	0	0	0	0	0	0	0	0	0	0	0	0	0	0
T0024	1	43	2	1	1	7	0	0	0	0	.	0	0	0	20	0	0	0	0	0	0	0	1	0	0	1	0	0	0	.	1	0	0	1	1	0	0	0	0	0	0	0	0	0	0	0	0	0	0
T0025	1	50	2	1	1	4	1	1	0	0	.	0	0	1	22	0	1	0	0	0	0	0	1	1	0	0	0	0	1	1	1	0	0	1	1	0	0	0	0	0	0	0	0	0	0	0	0	0	0
T0026	1	53	1	1	1	7	0	1	0	0	.	0	0	0	20	0	1	0	0	0	0	1	1	0	0	0	0	0	1	1	1	0	0	1	1	0	0	0	0	0	0	0	0	0	0	0	0	0	0
T0027	1	43	2	1	1	5	1	0	1	0	.	0	0	0	20	1	0	0	0	0	0	0	0	0	0	0	0	0	0	.	1	0	0	1	1	0	0	0	0	1	0	0	0	0	0	0	0	0	0
T0028	1	62	2	1	1	3	0	0	0	0	.	0	0	0	20	0	0	0	0	0	0	1	1	0	0	1	0	0	1	0	1	0	0	1	1	0	0	0	0	0	0	0	0	0	0	0	0	1	0
T0029	1	28	1	1	1	3	0	1	0	1	.	0	1	1	24	0	0	0	0	0	0	0	1	0	0	0	0	0	1	1	1	0	1	1	3	0	0	0	0	0	0	0	0	0	0	0	0	0	0
T0030	1	40	1	1	1	2	0	1	0	0	.	0	0	0	28	0	0	0	0	0	0	0	0	0	0	0	0	0	1	1	1	0	1	1	3	0	0	0	0	0	0	0	0	0	0	0	0	0	0
T0031	1	68	2	1	1	3	1	1	1	0	.	1	1	1	22	1	0	0	0	1	0	0	0	0	0	0	0	0	1	1	1	0	0	1	1	0	0	0	0	1	0	0	0	0	0	0	0	0	0
T0032	1	47	1	1	1	2	1	1	0	1	.	0	1	1	28	1	1	0	0	0	0	1	1	0	0	0	0	0	1	1	1	0	0	1	1	0	0	0	0	0	0	0	0	0	0	0	0	1	0
T0033	1	53	2	1	1	4	0	0	1	0	.	1	1	1	20	1	1	0	0	0	0	0	0	0	0	1	0	0	1	1	1	0	0	1	1	0	0	0	0	0	0	0	0	0	0	0	0	0	0
T0034	1	18	1	1	1	1	0	0	1	0	.	0	0	1	20	1	0	0	0	0	0	1	1	0	0	0	0	0	0	.	1	0	0	1	1	0	0	0	0	0	0	0	0	0	0	0	0	0	0
T0035	1	54	2	1	1	3	1	0	1	0	.	0	1	0	20	1	0	0	0	0	0	0	0	0	0	0	0	0	1	0	0	0	0	0	1	0	0	0	0	1	0	1	0	0	0	0	0	0	0
T0036	1	77	2	1	1	2	1	1	1	0	.	1	0	1	22	1	1	0	0	0	0	0	0	0	0	1	0	1	1	1	1	0	0	1	1	0	0	0	0	0	0	0	0	0	0	0	0	0	0
T0037	1	80	2	1	1	3	1	1	0	0	.	1	0	1	24	1	1	0	0	0	0	0	0	0	0	0	0	0	1	1	1	0	0	1	1	0	0	0	0	0	0	0	0	0	1	0	0	0	0
T0038	1	66	2	1	1	3	1	1	0	0	.	1	0	0	20	1	0	0	0	0	0	0	1	0	0	0	0	0	0	.	1	0	0	1	1	0	0	0	0	0	0	0	0	0	0	0	0	0	0
T0039	1	62	2	1	1	5	1	0	0	1	.	0	0	0	22	1	0	0	0	0	0	0	0	0	0	1	0	1	1	0	0	0	0	0	1	0	0	0	0	0	0	0	0	0	0	0	0	0	0
T0040	1	39	1	1	1	5	1	1	0	0	.	1	0	1	24	0	1	0	0	0	0	0	0	0	0	0	0	0	1	1	1	0	0	1	1	0	0	0	1	0	0	0	0	0	1	0	0	0	0
T0041	1	64	1	1	1	4	1	1	1	0	.	0	0	0	40	1	1	0	0	1	0	0	0	0	0	0	1	0	1	1	1	0	0	1	1	0	0	0	0	1	0	0	0	0	0	0	0	0	0
T0042	1	73	2	1	1	3	0	1	0	0	.	1	1	0	22	1	1	0	0	0	0	0	0	0	0	1	0	0	1	0	1	0	0	1	1	0	0	0	0	0	0	0	0	0	0	0	0	1	0
T0043	1	66	2	1	1	3	1	1	1	0	.	0	0	1	22	1	1	0	0	0	0	0	0	1	0	1	0	0	1	1	0	0	0	1	1	0	0	0	0	0	0	0	0	0	0	0	0	0	0
T0044	1	56	2	1	1	3	1	1	1	0	.	0	0	1	22	1	1	0	0	0	0	0	0	0	0	1	0	0	1	1	1	0	0	1	1	0	0	0	0	0	0	0	0	0	0	0	0	1	0
T0045	1	51	1	1	1	2	1	0	0	0	.	1	1	1	24	1	1	0	0	0	1	1	1	0	0	0	0	0	0	.	1	0	0	1	1	0	0	0	0	0	0	0	0	0	0	0	0	0	0
T0046	1	55	2	1	1	2	0	0	1	0	.	0	0	0	22	1	1	0	0	0	0	0	1	0	0	1	0	0	1	1	1	0	0	1	1	0	0	0	0	0	0	0	0	0	1	0	0	1	0
T0047	1	71	1	1	1	4	0	1	1	0	.	0	0	0	24	1	1	0	0	0	0	0	1	1	0	0	1	0	1	1	1	0	0	1	1	0	0	0	0	0	0	0	0	0	0	0	0	0	0
T0048	1	78	2	1	1	3	1	1	1	1	.	1	0	1	24	1	1	0	0	1	0	0	0	1	0	0	0	0	1	1	1	0	0	1	1	0	0	0	0	0	0	0	0	0	0	0	0	0	0
T0049	1	18	2	1	1	3	1	1	1	0	.	1	0	0	20	0	0	0	0	0	0	0	1	0	0	0	0	0	1	0	1	0	0	1	1	0	0	0	0	0	0	0	0	0	0	0	0	0	0
T0050	1	41	2	1	1	3	1	1	1	0	.	1	1	0	22	1	1	0	0	0	0	0	1	0	0	0	0	1	1	1	1	0	0	1	1	0	0	0	0	0	0	1	0	0	0	0	0	0	0
T0051	1	71	1	1	1	3	0	1	0	0	.	0	0	0	24	1	1	0	0	0	0	0	0	0	0	0	1	0	1	1	1	0	0	1	1	0	0	0	0	1	0	0	0	0	0	0	0	1	0
T0052	1	78	2	1	1	1	1	1	0	0	.	0	0	1	20	1	1	0	0	0	0	0	0	0	0	1	0	1	1	1	1	0	0	1	1	0	0	0	0	0	0	0	0	0	0	0	0	1	0
T0053	1	31	1	1	1	3	1	1	0	0	.	1	0	0	20	1	0	0	0	1	0	0	0	0	0	0	0	0	1	0	1	0	0	1	1	0	0	0	0	0	0	0	0	0	0	0	0	0	0
T0054	1	58	1	1	1	2	0	0	1	0	.	1	0	0	24	1	0	0	0	0	0	0	0	0	0	0	0	0	1	0	1	0	0	1	1	0	0	0	0	0	0	0	0	0	0	0	0	0	0
T0055	1	29	1	1	1	1	0	0	0	0	.	1	1	0	20	0	0	0	0	0	0	1	1	0	0	0	0	0	0	.	1	0	0	1	1	0	0	0	0	0	1	0	0	0	1	0	0	0	0
T0056	1	62	1	1	1	2	0	0	0	0	.	0	0	1	22	1	1	0	0	0	0	0	1	0	0	0	0	0	1	1	1	0	0	1	1	0	0	0	0	0	0	0	0	0	0	0	0	0	0
T0057	1	45	1	1	1	3	1	1	0	1	.	1	1	1	36	1	1	0	0	1	0	1	1	0	0	0	0	0	1	1	1	0	0	1	1	0	0	0	0	0	0	0	0	0	0	0	0	0	0
T0058	1	66	2	1	1	2	0	0	0	0	.	0	0	0	20	1	1	0	0	0	0	0	1	1	0	1	0	0	1	1	1	0	0	1	1	0	0	0	0	0	0	0	0	0	1	0	0	1	0
T0059	1	77	1	1	1	1	0	0	0	0	.	1	0	1	20	1	1	0	0	1	0	0	1	0	0	1	0	0	1	1	1	0	0	1	1	0	0	0	0	0	0	0	0	0	0	0	0	0	0
T0060	1	75	2	1	1	3	0	1	0	0	.	0	0	1	24	1	1	0	0	0	0	1	1	0	0	0	0	0	1	1	1	0	0	1	1	0	0	0	0	0	0	0	0	0	0	0	0	1	0
T0061	1	30	2	1	1	2	1	0	1	0	.	1	0	1	20	0	0	0	0	0	0	0	0	0	0	0	0	0	1	0	1	0	0	1	1	0	0	0	0	0	0	1	0	0	0	0	0	0	0
T0062	1	51	1	1	1	3	1	1	0	0	.	1	0	1	28	1	1	0	0	9	0	0	0	0	0	0	0	0	1	1	1	0	0	1	1	0	0	0	0	1	0	0	0	0	0	0	0	0	0
T0063	1	27	2	1	1	2	0	1	0	0	.	1	0	1	20	1	1	0	0	0	0	0	1	0	0	0	0	0	1	1	1	0	0	1	1	0	0	0	0	0	0	0	0	0	0	0	0	0	0
T0064	1	67	2	1	1	2	0	1	0	0	.	0	0	0	26	1	1	0	0	0	0	0	1	0	0	0	0	0	1	1	1	0	0	1	1	0	0	1	0	0	0	0	0	0	0	0	0	0	0
T0065	1	18	2	1	1	2	1	0	0	0	.	1	0	0	20	0	0	0	0	9	0	0	1	0	0	0	0	0	1	0	0	0	0	1	1	0	0	0	1	0	0	0	0	0	0	0	0	0	0
T0066	1	68	2	1	1	4	0	1	1	0	.	1	0	0	22	1	0	0	0	0	0	0	0	0	0	1	0	0	1	1	1	0	1	1	2	0	0	0	0	0	0	0	0	0	1	0	0	0	0
T0067	1	77	2	1	1	3	0	1	0	0	.	0	0	1	22	1	1	0	0	0	0	0	0	1	0	0	0	0	1	0	1	0	0	1	1	0	0	0	0	1	0	1	0	0	0	0	0	0	0
T0068	1	22	2	1	1	2	1	1	1	0	.	1	0	1	24	1	0	0	0	0	0	0	0	0	0	0	0	0	1	1	0	0	0	1	1	0	0	0	1	0	0	0	0	0	0	0	0	1	0
T0069	1	55	2	1	1	3	1	1	1	0	.	1	0	1	24	1	1	0	0	0	1	0	1	0	0	0	0	0	1	1	1	0	0	1	1	0	0	0	0	0	0	0	0	0	0	0	0	0	0
T0070	1	31	2	1	1	2	0	1	0	0	.	1	1	1	22	1	1	0	0	0	0	0	1	0	0	0	0	0	1	1	1	0	0	1	1	0	0	0	0	1	0	0	0	0	0	0	0	0	0
T0071	1	67	1	1	1	3	0	1	1	0	.	0	0	0	22	1	1	0	0	0	0	1	1	0	0	1	0	0	1	1	1	0	0	1	1	0	0	0	0	1	0	0	0	0	0	0	0	0	0
T0072	1	67	1	1	1	3	0	0	1	0	.	1	0	0	22	1	1	0	0	1	0	0	0	0	0	1	0	0	1	1	1	0	0	1	1	0	0	0	0	0	0	0	0	0	0	0	0	1	0
T0073	1	72	2	1	1	3	0	0	0	1	.	1	0	0	20	1	1	0	0	9	0	0	0	0	0	1	0	0	1	1	1	0	0	1	1	0	0	0	0	0	0	0	0	0	0	0	0	0	1
T0074	1	51	1	1	1	2	0	0	1	0	.	1	0	1	22	0	0	0	0	0	0	0	0	0	0	0	0	0	1	1	1	0	0	1	1	0	0	0	1	0	0	0	0	0	0	0	0	0	0
T0075	1	71	1	1	1	4	0	1	0	0	.	1	0	1	24	1	1	0	0	1	0	1	1	0	0	0	0	0	1	1	1	0	0	1	1	0	0	0	0	1	0	0	0	0	0	0	0	0	0
T0076	1	32	2	1	1	3	1	1	1	0	.	1	0	0	22	1	1	0	0	0	0	0	0	0	0	0	0	0	0	.	0	0	0	0	1	0	0	0	0	1	0	0	0	0	0	0	0	0	0
T0077	1	77	1	1	1	3	0	0	0	0	.	1	0	0	28	1	1	0	0	0	0	0	0	0	0	0	0	0	1	1	1	0	0	1	1	0	0	0	0	1	0	0	0	0	0	0	0	1	0
T0078	1	37	1	1	1	4	0	1	0	0	.	0	0	0	20	1	0	0	0	1	0	0	1	0	0	0	0	0	0	.	0	0	0	1	1	0	0	0	0	0	0	0	0	0	0	0	0	0	0
T0079	1	93	2	1	1	5	1	1	1	0	.	1	0	0	20	1	0	0	0	0	0	0	0	0	0	0	0	0	1	9	1	0	0	1	1	0	0	0	0	0	0	0	0	0	0	0	1	0	0
T0080	1	60	1	1	1	3	1	0	1	0	.	1	0	0	36	1	0	0	0	0	0	1	1	0	0	0	0	0	1	1	1	0	0	1	1	0	0	0	0	0	0	0	0	0	1	0	1	1	0
T0081	1	46	2	1	1	6	1	0	1	0	.	0	0	0	20	1	0	0	0	0	0	0	0	0	0	0	0	0	0	.	0	0	0	1	1	0	0	0	0	1	0	0	0	0	0	0	0	0	0
T0082	1	73	1	1	1	1	0	1	0	0	.	0	0	0	30	0	1	0	0	0	0	0	0	0	0	0	1	0	0	.	0	0	0	0	1	0	0	0	0	0	0	0	0	0	0	0	0	0	0
T0083	1	57	2	1	1	2	1	0	0	0	.	0	0	0	20	0	0	0	0	0	0	0	0	0	0	0	0	0	0	.	1	0	0	1	1	0	0	0	0	1	0	0	0	0	0	0	0	0	0
T0084	1	62	1	1	1	1	0	1	0	0	.	0	0	0	20	0	0	0	0	0	0	1	1	0	0	0	0	0	1	1	1	0	0	1	1	0	0	0	0	0	0	0	0	0	0	0	0	0	0
T0085	1	44	2	1	1	2	0	0	0	0	.	0	0	0	24	0	0	0	0	0	0	0	1	1	0	0	0	0	0	.	1	0	0	1	1	0	0	0	0	0	0	0	0	0	0	0	0	0	0
T0086	1	80	2	1	1	1	0	1	0	0	.	0	0	0	22	0	1	0	0	0	0	0	0	1	0	0	1	0	1	1	1	0	0	1	1	0	0	0	0	0	0	0	0	0	0	0	0	0	0
T0087	1	60	1	1	1	1	0	1	0	0	.	0	0	0	22	1	1	0	0	0	0	0	0	1	0	0	1	0	1	1	1	0	0	1	1	0	0	0	0	0	0	0	0	0	0	0	0	1	0
T0088	1	87	2	1	1	3	0	1	0	0	.	0	0	0	36	1	1	0	0	0	0	0	0	1	0	0	0	0	1	9	1	0	0	1	1	0	0	0	0	0	0	0	0	0	0	0	0	0	0
T0089	1	65	1	1	1	2	0	0	1	0	.	1	0	0	20	0	0	0	0	0	0	1	1	0	0	0	0	0	0	.	1	0	0	1	1	0	0	0	0	0	0	0	0	0	0	0	0	1	0
T0090	1	81	2	1	1	1	0	1	0	0	.	1	0	0	30	0	1	0	0	0	0	0	0	0	0	0	0	1	1	1	1	0	0	1	1	0	0	0	0	0	0	0	0	0	0	0	0	0	0
T0091	1	61	1	1	1	1	0	1	0	0	.	0	0	0	32	0	0	0	0	0	0	0	1	0	0	0	0	0	1	1	1	0	1	1	3	0	0	0	0	0	0	0	0	0	1	0	0	0	0
T0092	1	74	1	1	1	3	0	1	0	0	.	0	0	0	24	0	1	0	0	0	0	1	1	0	0	0	0	0	0	.	0	0	0	0	1	0	0	0	0	1	0	0	0	0	0	0	0	1	0
T0093	1	53	1	1	1	3	0	0	0	0	.	0	0	0	20	1	0	0	0	0	0	0	0	0	0	0	0	0	0	.	0	0	0	0	1	0	0	0	1	1	0	0	0	0	0	0	0	1	0
T0094	1	32	1	1	1	5	1	0	1	0	.	0	0	0	20	1	0	0	0	0	0	0	1	0	0	0	0	0	0	.	0	0	0	1	1	0	0	0	0	0	0	0	0	0	0	0	0	0	0
T0095	1	74	1	1	1	1	0	0	0	0	.	0	0	0	20	0	1	0	0	0	0	0	0	0	0	0	0	0	1	0	1	0	0	1	1	0	0	0	1	0	0	0	0	0	0	0	0	0	0
T0096	1	81	2	1	1	7	1	0	0	0	.	0	0	0	24	0	0	0	0	0	0	0	1	0	0	0	0	1	0	.	1	0	0	1	1	0	0	0	0	0	0	0	0	0	0	0	0	0	0
T0097	1	79	2	1	1	1	0	0	0	1	.	0	0	0	20	1	0	0	0	0	0	0	1	0	0	0	0	0	1	9	1	0	0	1	1	0	0	0	0	0	0	1	0	0	0	0	0	0	0
T0098	1	78	2	1	1	3	0	0	1	0	.	0	0	0	20	1	0	0	0	1	0	1	1	1	0	1	0	0	1	1	0	0	0	1	1	0	0	0	0	0	0	0	0	0	0	0	0	0	0
T0099	1	69	1	1	1	2	0	0	0	0	.	0	0	0	20	0	0	0	0	0	0	0	0	0	0	0	0	0	0	.	0	0	0	0	1	0	0	0	0	0	0	0	0	0	0	0	0	0	0
T0100	1	85	2	1	1	2	0	1	0	0	.	0	0	0	30	0	1	0	0	0	0	0	0	0	0	0	0	0	1	1	0	0	0	1	1	0	0	0	0	0	0	0	0	0	1	0	0	1	0
T0101	0	50	2	0	0	.	0	0	0	0	.	0	0	0	.	.	.	0	0	0	0	0	1	0	0	0	0	0	.	.	.	.	.	.	.	0	0	0	0	0	0	1	0	0	0	0	0	0	0
T0102	0	46	2	0	0	.	0	0	0	0	.	0	0	0	.	.	.	0	0	0	0	0	0	0	0	0	0	0	.	.	.	.	.	.	.	1	0	0	0	0	0	0	0	0	0	0	0	0	0
T0103	0	30	1	0	0	.	0	0	0	0	.	0	0	0	.	.	.	0	0	0	0	0	0	0	0	0	0	0	.	.	.	.	.	.	.	0	0	0	0	0	0	0	0	0	1	0	0	0	0
T0104	0	53	2	0	0	.	0	0	0	0	.	0	0	0	.	.	.	0	0	0	0	0	0	0	0	0	0	0	.	.	.	.	.	.	.	0	0	0	0	0	0	0	0	0	0	0	0	1	0
T0105	0	67	1	0	0	.	0	0	0	0	.	0	0	0	.	.	.	0	0	0	0	0	0	0	0	0	0	0	.	.	.	.	.	.	.	0	0	0	0	0	0	0	0	0	0	0	0	0	0
T0106	0	50	2	0	0	.	0	0	0	0	.	0	0	0	.	.	.	0	0	0	0	0	0	0	0	0	0	0	.	.	.	.	.	.	.	0	0	0	0	0	0	0	0	0	1	0	0	1	0
T0107	0	62	1	0	0	.	0	0	0	0	.	0	0	0	.	.	.	0	0	0	0	1	1	0	0	0	0	0	.	.	.	.	.	.	.	0	0	0	0	0	0	0	0	0	0	0	0	1	0
T0108	0	50	2	0	0	.	0	0	0	0	.	0	0	0	.	.	.	0	0	0	0	0	0	0	0	0	0	0	.	.	.	.	.	.	.	0	0	0	0	0	0	0	0	0	0	0	0	0	0
T0109	0	73	2	0	0	.	0	0	0	0	.	0	0	0	.	.	.	0	0	0	0	0	0	0	0	1	0	0	.	.	.	.	.	.	.	0	0	0	0	0	0	0	0	0	1	0	0	1	0
T0110	0	25	1	0	0	.	0	0	0	0	.	0	0	0	.	.	.	0	0	0	0	0	0	0	0	0	0	0	.	.	.	.	.	.	.	0	0	0	0	0	0	0	0	0	0	0	0	0	0
T0111	0	73	1	0	0	.	0	0	0	0	.	0	0	0	.	.	.	0	0	0	0	0	0	0	0	1	0	0	.	.	.	.	.	.	.	0	0	0	0	0	1	0	0	0	0	0	0	1	0
T0112	0	65	2	0	0	.	0	0	0	0	.	0	0	0	.	.	.	0	0	0	0	0	1	0	0	0	0	0	.	.	.	.	.	.	.	0	0	0	0	0	0	0	0	0	0	0	0	0	0
T0113	0	56	2	0	0	.	0	0	0	0	.	0	0	0	.	.	.	0	0	0	0	0	0	0	0	0	0	0	.	.	.	.	.	.	.	1	0	0	0	0	0	0	0	0	0	0	0	1	0
T0114	0	34	2	0	0	.	0	0	0	0	.	0	0	0	.	.	.	0	0	0	1	0	0	0	0	0	0	0	.	.	.	.	.	.	.	0	0	0	0	0	0	1	0	0	0	0	0	0	0
T0115	0	66	1	0	0	.	0	0	0	0	.	0	0	0	.	.	.	0	0	0	0	1	1	0	0	0	0	0	.	.	.	.	.	.	.	0	0	0	0	0	0	0	0	0	0	0	0	1	0
T0116	0	66	1	0	0	.	0	0	0	0	.	0	0	0	.	.	.	0	0	0	0	0	0	0	0	0	0	0	.	.	.	.	.	.	.	0	0	0	0	0	0	0	0	0	0	0	0	0	0
T0117	0	67	2	0	0	.	0	0	0	0	.	0	0	0	.	.	.	0	0	0	0	0	0	0	0	0	0	0	.	.	.	.	.	.	.	0	0	0	0	0	0	0	0	0	0	0	0	1	0
T0118	0	72	1	0	0	.	0	0	0	0	.	0	0	0	.	.	.	0	0	0	0	0	0	0	0	0	0	0	.	.	.	.	.	.	.	0	0	0	0	0	0	1	0	0	0	0	0	1	0
T0119	0	38	1	0	0	.	0	0	0	0	.	0	0	0	.	.	.	0	0	0	0	1	1	0	0	0	0	0	.	.	.	.	.	.	.	0	0	0	0	0	0	1	0	0	0	0	0	0	0
T0120	0	75	2	0	0	.	0	0	0	0	.	0	0	0	.	.	.	0	0	0	0	0	0	0	0	0	0	0	.	.	.	.	.	.	.	0	0	0	0	0	0	0	0	0	0	0	0	0	0
T0121	0	78	2	0	0	.	0	0	0	0	.	0	0	0	.	.	.	0	0	0	0	0	0	0	0	0	0	0	.	.	.	.	.	.	.	0	0	0	0	0	0	0	0	0	0	0	0	0	0
T0122	0	58	1	0	0	.	0	0	0	0	.	0	0	0	.	.	.	0	0	0	0	0	0	0	0	0	0	0	.	.	.	.	.	.	.	0	0	0	0	0	0	0	0	0	0	0	0	0	0
T0123	0	53	2	0	0	.	0	0	0	0	.	0	0	0	.	.	.	0	0	0	0	0	0	0	0	0	0	0	.	.	.	.	.	.	.	0	0	0	0	0	0	0	0	0	0	0	0	0	0
T0124	0	27	2	0	0	.	0	0	0	0	.	0	0	0	.	.	.	0	0	0	0	0	1	0	0	0	0	0	.	.	.	.	.	.	.	0	0	0	0	0	0	0	0	0	0	0	0	0	0
T0125	0	25	2	0	0	.	0	0	0	0	.	0	0	0	.	.	.	0	0	0	0	0	0	0	0	0	0	0	.	.	.	.	.	.	.	0	0	0	0	0	0	0	0	0	0	0	0	0	0
T0126	0	68	2	0	0	.	0	0	0	0	.	0	0	0	.	.	.	0	0	0	0	0	1	0	0	1	0	0	.	.	.	.	.	.	.	0	0	0	0	0	0	0	0	0	1	0	0	1	0
T0127	0	52	2	0	0	.	0	0	0	0	.	0	0	0	.	.	.	0	0	0	0	0	0	0	0	0	0	0	.	.	.	.	.	.	.	0	1	0	0	0	0	0	0	0	0	0	0	0	0
T0128	0	66	1	0	0	.	0	0	0	0	.	0	0	0	.	.	.	0	0	0	0	0	0	0	0	1	0	0	.	.	.	.	.	.	.	0	0	0	0	0	0	0	0	0	0	0	0	0	0
T0129	0	52	2	0	0	.	0	0	0	0	.	0	0	0	.	.	.	0	0	0	0	0	1	0	0	0	0	0	.	.	.	.	.	.	.	0	0	0	0	0	0	0	0	0	0	0	0	0	0
T0130	0	48	2	0	0	.	0	0	0	0	.	0	0	0	.	.	.	0	0	0	0	0	0	0	0	0	0	0	.	.	.	.	.	.	.	0	0	0	0	0	0	1	0	0	0	0	0	0	0
T0131	0	70	1	0	0	.	0	0	0	0	.	0	0	0	.	.	.	0	0	0	0	0	1	0	0	0	0	0	.	.	.	.	.	.	.	0	0	0	0	0	0	0	0	0	0	0	0	0	0
T0132	0	53	1	0	0	.	0	0	0	0	.	0	0	0	.	.	.	0	0	0	0	0	1	0	0	0	0	0	.	.	.	.	.	.	.	0	0	0	0	0	0	0	0	0	0	0	0	0	0
T0133	0	27	2	0	0	.	0	0	0	0	.	0	0	0	.	.	.	0	0	0	0	0	0	0	0	0	0	0	.	.	.	.	.	.	.	0	0	0	0	0	0	1	0	0	0	0	0	0	0
T0134	0	65	1	0	0	.	0	0	0	0	.	0	0	0	.	.	.	0	0	0	0	0	0	0	0	1	0	0	.	.	.	.	.	.	.	0	0	0	0	0	0	0	0	0	0	0	0	0	0
T0135	0	31	2	0	0	.	0	0	0	0	.	0	0	0	.	.	.	0	0	0	0	0	0	0	0	0	0	1	.	.	.	.	.	.	.	0	0	0	0	0	0	0	0	0	0	0	0	1	0
T0136	0	53	1	0	0	.	0	0	0	0	.	0	0	0	.	.	.	0	0	0	0	0	0	0	0	0	0	0	.	.	.	.	.	.	.	0	0	0	0	0	0	0	0	0	0	0	0	0	0
T0137	0	55	1	0	0	.	0	0	0	0	.	0	0	0	.	.	.	0	0	0	0	0	0	0	0	0	0	0	.	.	.	.	.	.	.	0	0	0	0	0	0	1	0	0	0	0	0	0	0
T0138	0	70	1	0	0	.	0	0	0	0	.	0	0	0	.	.	.	0	0	0	0	0	0	0	0	0	0	0	.	.	.	.	.	.	.	0	0	0	0	0	0	0	0	0	0	0	0	0	0
T0139	0	47	1	0	0	.	0	0	0	0	.	0	0	0	.	.	.	0	0	0	0	0	1	0	0	0	0	0	.	.	.	.	.	.	.	0	0	0	0	1	0	0	0	0	0	0	0	0	0
T0140	0	54	1	0	0	.	0	0	0	0	.	0	0	0	.	.	.	0	0	0	0	0	1	0	0	0	0	0	.	.	.	.	.	.	.	0	0	0	0	0	0	0	0	0	0	0	0	0	0
T0141	0	59	2	0	0	.	0	0	0	0	.	0	0	0	.	.	.	0	0	0	0	0	0	0	0	0	0	0	.	.	.	.	.	.	.	0	0	0	0	0	0	0	0	0	0	0	0	0	0
T0142	0	76	2	0	0	.	0	0	0	0	.	0	0	0	.	.	.	0	0	9	0	0	0	0	0	0	0	0	.	.	.	.	.	.	.	0	0	0	0	0	0	0	0	0	0	0	0	1	0
T0143	0	66	2	0	0	.	0	0	0	0	.	0	0	0	.	.	.	0	0	0	0	0	0	0	0	0	0	0	.	.	.	.	.	.	.	0	0	0	0	0	0	0	0	0	0	0	0	0	0
T0144	0	76	1	0	0	.	0	0	0	0	.	0	0	0	.	.	.	0	0	0	0	0	0	0	0	0	0	0	.	.	.	.	.	.	.	0	0	0	0	0	0	1	0	0	0	0	0	1	0
T0145	0	78	2	0	0	.	0	0	0	0	.	0	0	0	.	.	.	0	0	0	0	0	0	0	0	0	0	0	.	.	.	.	.	.	.	0	0	0	0	0	0	0	0	0	0	0	0	0	0
T0146	0	57	2	0	0	.	0	0	0	0	.	0	0	0	.	.	.	0	0	0	0	0	0	0	0	0	0	0	.	.	.	.	.	.	.	0	0	0	0	0	0	0	0	0	0	0	0	0	0
T0147	0	54	2	0	0	.	0	0	0	0	.	0	0	0	.	.	.	0	0	0	0	0	0	0	0	0	0	0	.	.	.	.	.	.	.	0	0	0	0	0	0	0	0	0	1	0	0	1	0
T0148	0	63	2	0	0	.	0	0	0	0	.	0	0	0	.	.	.	0	0	0	0	0	0	0	0	0	0	0	.	.	.	.	.	.	.	0	0	0	0	0	0	0	0	0	0	0	0	0	0
T0149	0	72	2	0	0	.	0	0	0	0	.	0	0	0	.	.	.	0	0	0	0	0	1	0	0	0	0	0	.	.	.	.	.	.	.	0	0	0	0	0	0	0	0	0	0	0	0	0	0
T0150	0	40	1	0	0	.	0	0	0	0	.	0	0	0	.	.	.	0	0	0	0	1	1	0	0	0	0	0	.	.	.	.	.	.	.	0	0	0	0	0	0	0	0	0	0	0	0	0	0
T0151	0	31	2	0	0	.	0	0	0	0	.	0	0	0	.	.	.	0	0	0	0	0	0	0	0	0	0	0	.	.	.	.	.	.	.	0	0	0	0	0	0	0	0	0	0	0	0	0	0
T0152	0	26	2	0	0	.	0	0	0	0	.	0	0	0	.	.	.	0	0	0	0	0	1	0	0	0	0	0	.	.	.	.	.	.	.	0	0	0	0	0	0	0	0	0	0	0	0	0	0
T0153	0	64	1	0	0	.	0	0	0	0	.	0	0	0	.	.	.	0	0	0	0	0	0	0	0	0	0	0	.	.	.	.	.	.	.	0	0	0	0	0	0	0	0	0	0	0	0	0	0
T0154	0	74	2	0	0	.	0	0	0	0	.	0	0	0	.	.	.	0	0	0	0	0	0	0	0	0	0	0	.	.	.	.	.	.	.	0	0	0	0	0	0	0	0	0	0	0	0	1	0
T0155	0	70	1	0	0	.	0	0	0	0	.	0	0	0	.	.	.	0	0	0	0	0	0	0	0	0	0	0	.	.	.	.	.	.	.	0	0	0	0	0	0	0	0	0	0	0	0	1	0
T0156	0	49	1	0	0	.	0	0	0	0	.	0	0	0	.	.	.	0	0	0	0	1	1	0	0	0	0	0	.	.	.	.	.	.	.	0	0	0	0	0	0	0	0	0	1	0	0	1	0
T0157	0	55	1	0	0	.	0	0	0	0	.	0	0	0	.	.	.	0	0	0	0	0	1	0	0	1	0	0	.	.	.	.	.	.	.	0	0	0	0	0	0	0	0	0	0	0	0	0	0
T0158	0	59	2	0	0	.	0	0	0	0	.	0	0	0	.	.	.	0	0	0	0	0	1	0	0	1	0	0	.	.	.	.	.	.	.	0	0	0	0	0	0	0	0	0	0	0	0	0	0
T0159	0	71	2	0	0	.	0	0	0	0	.	0	0	0	.	.	.	0	0	0	0	0	0	0	0	0	0	0	.	.	.	.	.	.	.	0	0	0	0	0	0	0	0	0	0	0	0	0	0
T0160	0	57	2	0	0	.	0	0	0	0	.	0	0	0	.	.	.	0	0	0	0	0	1	0	0	0	0	0	.	.	.	.	.	.	.	1	0	0	0	0	0	1	0	0	0	0	0	0	0
T0161	0	47	2	0	0	.	0	0	0	0	.	0	0	0	.	.	.	0	0	0	0	0	1	0	0	0	0	0	.	.	.	.	.	.	.	0	0	0	0	0	0	0	0	0	0	0	0	0	0
T0162	0	52	2	0	0	.	0	0	0	0	.	0	0	0	.	.	.	0	0	0	0	0	1	0	0	0	0	0	.	.	.	.	.	.	.	0	0	0	0	0	0	0	0	0	0	0	0	0	0
T0163	0	46	2	0	0	.	0	0	0	0	.	0	0	0	.	.	.	0	0	0	0	0	0	0	0	0	0	0	.	.	.	.	.	.	.	0	0	0	0	0	0	0	0	0	0	0	0	1	0
T0164	0	35	2	0	0	.	0	0	0	0	.	0	0	0	.	.	.	0	0	0	0	0	0	0	0	0	0	0	.	.	.	.	.	.	.	0	0	0	0	0	0	0	0	0	0	0	0	0	0
T0165	0	71	2	0	0	.	0	0	0	0	.	0	0	0	.	.	.	0	0	0	0	0	1	0	0	1	0	0	.	.	.	.	.	.	.	0	0	0	0	0	0	0	0	0	0	0	0	0	0
T0166	0	37	2	0	0	.	0	0	0	0	.	0	0	0	.	.	.	0	0	0	0	0	1	0	0	0	0	0	.	.	.	.	.	.	.	0	0	0	0	0	0	0	0	0	0	0	0	0	0
T0167	0	84	1	0	0	.	0	0	0	0	.	0	0	0	.	.	.	0	0	0	0	0	0	0	0	0	0	0	.	.	.	.	.	.	.	0	0	0	0	0	0	0	0	0	0	0	0	0	0
T0168	0	28	2	0	0	.	0	0	0	0	.	0	0	0	.	.	.	0	0	0	0	0	0	0	0	0	0	0	.	.	.	.	.	.	.	0	0	0	0	0	0	0	0	0	0	0	0	0	0
T0169	0	73	1	0	0	.	0	0	0	0	.	0	0	0	.	.	.	0	0	0	0	0	0	0	0	0	0	0	.	.	.	.	.	.	.	0	0	0	0	0	0	0	0	0	0	0	0	1	0
T0170	0	50	2	0	0	.	0	0	0	0	.	0	0	0	.	.	.	0	0	0	0	0	1	0	0	0	0	0	.	.	.	.	.	.	.	0	0	0	0	0	0	0	0	0	0	0	0	0	0
T0171	0	29	2	0	0	.	0	0	0	0	.	0	0	0	.	.	.	0	0	0	0	0	1	0	0	0	0	0	.	.	.	.	.	.	.	0	0	0	0	0	0	0	0	0	0	0	0	0	0
T0172	0	55	1	0	0	.	0	0	0	0	.	0	0	0	.	.	.	0	0	0	0	0	0	0	0	0	0	0	.	.	.	.	.	.	.	0	0	0	0	0	0	0	0	0	0	0	0	0	0
T0173	0	63	1	0	0	.	0	0	0	0	.	0	0	0	.	.	.	0	0	0	0	0	0	0	0	0	0	0	.	.	.	.	.	.	.	0	0	0	0	0	0	0	0	0	0	0	0	0	0
T0174	0	80	2	0	0	.	0	0	0	0	.	0	0	0	.	.	.	0	0	0	0	0	0	0	0	0	0	0	.	.	.	.	.	.	.	0	0	0	0	0	0	0	0	0	0	0	0	0	0
T0175	0	20	2	0	0	.	0	0	0	0	.	0	0	0	.	.	.	0	0	0	0	0	1	0	0	0	0	0	.	.	.	.	.	.	.	0	0	0	0	0	0	0	0	0	0	0	0	0	0
T0176	0	68	2	0	0	.	0	0	0	0	.	0	0	0	.	.	.	0	0	0	0	0	1	0	0	0	0	0	.	.	.	.	.	.	.	0	0	0	0	0	0	0	0	0	0	0	1	1	0
T0177	0	71	1	0	0	.	0	0	0	0	.	0	0	0	.	.	.	0	0	0	0	0	1	0	0	1	0	0	.	.	.	.	.	.	.	0	0	0	0	0	0	0	0	0	0	0	0	0	0
T0178	0	56	2	0	0	.	0	0	0	0	.	0	0	0	.	.	.	0	0	0	0	0	0	0	0	1	0	0	.	.	.	.	.	.	.	0	0	0	0	0	0	0	0	0	0	0	0	0	0
T0179	0	29	2	0	0	.	0	0	0	0	.	0	0	0	.	.	.	0	0	0	0	0	0	0	0	0	0	0	.	.	.	.	.	.	.	0	0	0	0	0	0	1	0	0	0	0	0	1	0
T0180	0	67	1	0	0	.	0	0	0	0	.	0	0	0	.	.	.	0	0	0	0	0	0	0	0	0	0	0	.	.	.	.	.	.	.	0	0	0	0	0	0	0	0	0	1	0	1	1	0
T0181	0	68	2	0	0	.	0	0	0	0	.	0	0	0	.	.	.	0	0	0	0	0	0	0	0	0	0	0	.	.	.	.	.	.	.	0	0	0	0	0	0	0	0	0	0	0	0	0	0
T0182	0	71	1	0	0	.	0	0	0	0	.	0	0	0	.	.	.	0	0	0	0	0	0	0	0	1	0	0	.	.	.	.	.	.	.	0	0	0	0	0	0	0	0	0	0	0	0	1	0
T0183	0	53	1	0	0	.	0	0	0	0	.	0	0	0	.	.	.	0	0	0	0	0	0	0	0	0	0	0	.	.	.	.	.	.	.	0	0	0	0	0	0	0	0	0	0	0	0	0	0
T0184	0	71	2	0	0	.	0	0	0	0	.	0	0	0	.	.	.	0	0	0	0	0	0	0	0	1	0	0	.	.	.	.	.	.	.	0	0	0	0	0	0	1	0	0	0	0	0	1	0
T0185	0	42	2	0	0	.	0	0	0	0	.	0	0	0	.	.	.	0	0	0	0	0	0	0	0	0	0	0	.	.	.	.	.	.	.	0	0	0	0	0	0	0	0	0	0	0	0	0	0
T0186	0	61	2	0	0	.	0	0	0	0	.	0	0	0	.	.	.	0	0	0	0	0	1	0	0	0	0	0	.	.	.	.	.	.	.	0	0	0	0	0	0	0	0	0	0	0	0	1	0
T0187	0	67	1	0	0	.	0	0	0	0	.	0	0	0	.	.	.	0	0	0	0	0	0	0	0	0	0	0	.	.	.	.	.	.	.	0	0	0	0	0	0	1	0	0	0	0	0	0	0
T0188	0	44	2	0	0	.	0	0	0	0	.	0	0	0	.	.	.	0	0	0	0	0	0	0	0	0	0	0	.	.	.	.	.	.	.	0	0	0	0	0	0	0	0	0	0	0	0	0	0
T0189	0	84	1	0	0	.	0	0	0	0	.	0	0	0	.	.	.	0	0	0	0	0	1	0	0	0	0	0	.	.	.	.	.	.	.	0	0	0	0	0	0	1	0	0	1	0	0	0	0
T0190	0	67	1	0	0	.	0	0	0	0	.	0	0	0	.	.	.	0	0	0	0	0	1	1	0	0	0	0	.	.	.	.	.	.	.	0	0	0	0	0	0	0	0	0	0	0	0	0	0
T0191	0	41	2	0	0	.	0	0	0	0	.	0	0	0	.	.	.	0	0	0	0	0	1	0	0	0	0	0	.	.	.	.	.	.	.	0	0	0	0	0	0	1	0	0	0	0	0	0	0
T0192	0	65	2	0	0	.	0	0	0	0	.	0	0	0	.	.	.	0	0	0	0	0	0	0	0	0	0	0	.	.	.	.	.	.	.	0	0	0	0	0	0	0	0	0	0	0	0	0	0
T0193	0	49	2	0	0	.	0	0	0	0	.	0	0	0	.	.	.	0	0	0	0	0	0	0	0	0	0	0	.	.	.	.	.	.	.	0	0	0	0	0	0	0	0	0	0	0	0	0	0
T0194	0	63	1	0	0	.	0	0	0	0	.	0	0	0	.	.	.	0	0	0	0	1	1	0	0	0	0	0	.	.	.	.	.	.	.	0	0	0	0	0	0	1	0	0	0	0	0	1	0
T0195	0	29	2	0	0	.	0	0	0	0	.	0	0	0	.	.	.	0	0	0	0	0	0	0	0	0	0	0	.	.	.	.	.	.	.	0	0	0	0	0	0	0	0	0	0	0	0	0	0
T0196	0	53	1	0	0	.	0	0	0	0	.	0	0	0	.	.	.	0	0	0	0	0	1	0	0	0	0	0	.	.	.	.	.	.	.	0	0	1	0	0	1	0	0	0	0	0	0	1	0
T0197	0	76	2	0	0	.	0	0	0	0	.	0	0	0	.	.	.	0	0	0	0	0	1	0	0	0	0	0	.	.	.	.	.	.	.	0	0	0	0	0	0	0	0	0	0	0	0	0	0
T0198	0	54	1	0	0	.	0	0	0	0	.	0	0	0	.	.	.	0	0	0	0	0	0	0	0	1	0	0	.	.	.	.	.	.	.	0	0	0	0	0	0	0	0	0	0	0	0	0	0
T0199	0	73	2	0	0	.	0	0	0	0	.	0	0	0	.	.	.	0	0	0	0	0	1	0	0	0	0	0	.	.	.	.	.	.	.	0	0	0	0	0	0	0	0	0	0	0	0	0	0
T0200	0	76	2	0	0	.	0	0	0	0	.	0	0	0	.	.	.	0	0	0	0	0	0	0	0	0	0	0	.	.	.	.	.	.	.	0	0	0	0	0	0	1	0	0	0	0	0	1	0
T0201	0	20	2	0	0	.	0	0	0	0	.	0	0	0	.	.	.	0	0	0	0	0	1	0	0	0	0	0	.	.	.	.	.	.	.	0	0	0	0	0	0	0	0	0	0	0	0	0	0
T0202	0	53	2	0	0	.	0	0	0	0	.	0	0	0	.	.	.	0	0	0	0	0	0	0	0	0	0	0	.	.	.	.	.	.	.	0	0	0	0	0	0	0	0	0	0	0	0	0	0
T0203	0	22	2	0	0	.	0	0	0	0	.	0	0	0	.	.	.	0	0	0	0	0	0	0	0	0	0	0	.	.	.	.	.	.	.	0	0	0	0	0	0	1	0	0	1	0	0	0	0
T0204	0	65	1	0	0	.	0	0	0	0	.	0	0	0	.	.	.	0	0	0	0	0	0	0	0	0	0	0	.	.	.	.	.	.	.	0	0	0	0	0	0	0	0	0	0	0	0	0	0
T0205	0	52	2	0	0	.	0	0	0	0	.	0	1	0	.	.	.	0	0	1	0	0	0	0	0	0	0	0	.	.	.	.	.	.	.	0	0	0	0	0	0	0	0	0	0	0	0	0	0
T0206	0	81	2	0	0	.	0	0	0	0	.	0	0	0	.	.	.	0	0	0	0	0	0	0	0	1	0	0	.	.	.	.	.	.	.	0	0	0	0	0	0	0	0	0	0	0	0	0	0
T0207	0	73	2	0	0	.	0	0	0	0	.	0	0	0	.	.	.	0	0	0	0	0	1	0	0	1	0	1	.	.	.	.	.	.	.	0	0	0	0	0	0	1	0	0	0	0	0	1	0
T0208	0	66	2	0	0	.	0	0	0	0	.	0	0	0	.	.	.	0	0	0	0	0	0	0	0	0	0	0	.	.	.	.	.	.	.	0	0	0	0	0	0	0	0	0	0	0	0	0	0
T0209	0	34	1	0	0	.	0	0	0	0	.	0	0	0	.	.	.	0	0	0	0	1	1	0	0	0	0	0	.	.	.	.	.	.	.	0	0	0	0	0	0	0	0	0	0	0	0	0	0
T0210	0	46	1	0	0	.	0	0	0	0	.	0	0	0	.	.	.	0	0	0	0	1	1	0	0	0	0	0	.	.	.	.	.	.	.	0	0	0	0	0	0	1	0	0	0	0	0	1	0
T0211	0	59	2	0	0	.	0	0	0	0	.	0	0	0	.	.	.	0	0	0	0	0	0	0	0	1	0	0	.	.	.	.	.	.	.	0	0	0	0	0	0	1	0	0	0	0	0	0	0
T0212	0	54	2	0	0	.	0	0	0	0	.	0	0	0	.	.	.	0	0	0	0	0	0	0	0	0	0	0	.	.	.	.	.	.	.	0	0	0	0	0	0	1	0	0	0	0	0	0	0
T0213	0	21	2	0	0	.	0	0	0	0	.	0	0	0	.	.	.	0	0	0	0	0	0	0	0	0	0	0	.	.	.	.	.	.	.	0	0	0	0	0	0	1	0	0	0	0	0	0	0
T0214	0	77	2	0	0	.	0	0	0	0	.	0	0	0	.	.	.	0	0	0	0	0	0	0	0	0	0	0	.	.	.	.	.	.	.	0	0	0	0	0	0	0	0	0	1	0	0	0	0
T0215	0	22	2	0	0	.	0	0	0	0	.	0	0	0	.	.	.	0	0	0	0	0	0	0	0	0	0	0	.	.	.	.	.	.	.	0	0	0	0	0	0	1	0	0	1	0	0	0	0
T0216	0	68	2	0	0	.	0	0	0	0	.	0	0	0	.	.	.	0	0	0	0	0	0	0	0	0	0	0	.	.	.	.	.	.	.	0	0	0	0	0	0	1	0	0	0	0	0	0	0
T0217	0	68	1	0	0	.	0	0	0	0	.	0	0	0	.	.	.	0	0	0	0	0	0	0	0	1	0	0	.	.	.	.	.	.	.	0	0	0	0	0	0	0	0	0	0	0	0	0	0
T0218	0	86	2	0	0	.	0	0	0	0	.	0	0	0	.	.	.	0	0	0	0	0	0	0	0	0	0	0	.	.	.	.	.	.	.	0	0	0	0	0	0	0	0	0	0	0	0	0	0
T0219	0	71	2	0	0	.	0	0	0	0	.	0	0	0	.	.	.	0	0	0	0	0	0	0	0	1	0	0	.	.	.	.	.	.	.	0	0	0	0	0	0	0	0	0	0	0	0	1	0
T0220	0	26	2	0	0	.	0	0	0	0	.	0	0	0	.	.	.	0	0	0	0	0	0	0	0	0	0	0	.	.	.	.	.	.	.	0	0	0	0	0	0	0	0	0	0	0	0	0	0
T0221	0	44	2	0	0	.	0	0	0	0	.	0	0	0	.	.	.	0	0	0	0	0	0	0	0	0	0	0	.	.	.	.	.	.	.	0	0	0	0	0	0	0	0	0	0	0	0	0	0
T0222	0	60	2	0	0	.	0	0	0	0	.	0	0	0	.	.	.	0	0	0	0	0	0	0	0	0	0	0	.	.	.	.	.	.	.	0	0	0	0	0	0	0	0	0	0	0	0	0	0
T0223	0	70	1	0	0	.	0	0	0	0	.	0	0	0	.	.	.	0	0	0	0	1	1	0	0	0	0	0	.	.	.	.	.	.	.	0	0	0	0	0	0	0	0	0	1	0	0	1	0
T0224	0	78	1	0	0	.	0	0	0	0	.	0	0	0	.	.	.	0	0	0	0	0	0	0	0	0	0	0	.	.	.	.	.	.	.	0	0	0	0	0	0	0	0	0	0	0	0	0	0
T0225	0	64	2	0	0	.	0	0	0	0	.	0	0	0	.	.	.	0	0	0	0	0	1	0	0	0	0	0	.	.	.	.	.	.	.	0	0	0	0	0	0	0	0	0	0	0	0	0	0
T0226	0	72	2	0	0	.	0	0	0	0	.	0	1	0	.	.	.	0	0	0	0	0	1	0	0	0	0	0	.	.	.	.	.	.	.	0	0	0	0	0	0	0	0	0	0	0	0	0	0
T0227	0	29	2	0	0	.	0	0	0	0	.	0	0	0	.	.	.	0	0	0	0	0	0	0	0	0	0	0	.	.	.	.	.	.	.	0	0	0	0	0	0	0	0	0	0	0	0	1	0
T0228	0	26	1	0	0	.	0	0	0	0	.	0	0	0	.	.	.	0	0	0	0	0	1	0	0	0	0	0	.	.	.	.	.	.	.	0	0	0	0	0	0	1	0	0	0	0	0	1	0
T0229	0	52	2	0	0	.	0	0	0	0	.	0	0	0	.	.	.	0	0	0	0	0	0	0	0	0	0	0	.	.	.	.	.	.	.	0	0	0	0	0	0	1	0	0	0	0	0	0	0
T0230	0	54	2	0	0	.	0	0	0	0	.	0	0	0	.	.	.	0	0	0	0	0	0	0	0	0	0	0	.	.	.	.	.	.	.	0	0	0	0	0	0	0	0	0	0	0	0	0	0
T0231	0	72	1	0	0	.	0	0	0	0	.	0	0	0	.	.	.	0	0	0	0	0	0	0	0	0	0	0	.	.	.	.	.	.	.	0	0	0	0	0	0	1	0	0	0	0	0	1	0
T0232	0	75	1	0	0	.	0	0	0	0	.	0	0	0	.	.	.	0	0	0	0	0	1	1	0	0	0	0	.	.	.	.	.	.	.	0	0	0	0	0	0	0	0	0	0	0	0	1	0
T0233	0	78	2	0	0	.	0	0	0	0	.	0	0	0	.	.	.	0	0	0	0	0	0	0	0	0	0	0	.	.	.	.	.	.	.	0	0	0	0	0	0	0	0	0	0	0	0	1	0
T0234	0	30	2	0	0	.	0	0	0	0	.	0	0	0	.	.	.	0	0	0	0	0	0	0	0	0	0	0	.	.	.	.	.	.	.	0	0	0	0	0	0	0	0	0	0	0	0	1	0
T0235	0	38	2	0	0	.	0	0	0	0	.	0	0	0	.	.	.	0	0	0	0	0	0	0	0	0	0	0	.	.	.	.	.	.	.	0	0	0	0	0	0	1	0	0	0	0	0	1	0
T0236	0	67	2	0	0	.	0	0	0	0	.	0	0	0	.	.	.	0	0	0	0	0	0	0	0	0	0	0	.	.	.	.	.	.	.	0	0	0	0	0	0	0	0	0	0	0	0	0	0
T0237	0	30	1	0	0	.	0	0	0	0	.	0	0	0	.	.	.	0	0	0	0	1	1	0	0	0	0	0	.	.	.	.	.	.	.	0	0	0	0	0	0	0	0	0	0	0	0	1	0
T0238	0	72	2	0	0	.	0	0	0	0	.	0	0	0	.	.	.	0	0	0	0	0	1	0	0	0	0	0	.	.	.	.	.	.	.	0	0	0	0	0	0	0	0	0	0	0	0	0	0
T0239	0	53	2	0	0	.	0	0	0	0	.	0	0	0	.	.	.	0	0	0	0	0	1	0	0	0	0	0	.	.	.	.	.	.	.	1	0	0	0	0	0	0	0	0	0	0	0	0	0
T0240	0	53	2	0	0	.	0	0	0	0	.	0	0	0	.	.	.	0	0	0	0	0	1	0	0	0	0	0	.	.	.	.	.	.	.	0	0	0	0	0	0	0	0	0	0	0	0	1	0
T0241	0	78	2	0	0	.	0	0	0	0	.	0	0	0	.	.	.	0	0	0	0	0	0	0	0	0	0	0	.	.	.	.	.	.	.	0	0	0	0	0	0	0	0	0	0	0	0	0	0
T0242	0	65	2	0	0	.	0	0	0	0	.	0	0	0	.	.	.	0	0	0	0	0	1	0	0	0	0	0	.	.	.	.	.	.	.	0	0	0	0	0	0	0	0	0	0	0	0	1	0
T0243	0	52	1	0	0	.	0	0	0	0	.	0	0	0	.	.	.	0	0	0	0	0	0	0	0	1	0	0	.	.	.	.	.	.	.	0	0	0	0	0	0	1	0	0	0	0	0	0	0
T0244	0	65	1	0	0	.	0	0	0	0	.	0	0	0	.	.	.	0	0	0	0	1	1	0	0	0	0	0	.	.	.	.	.	.	.	0	0	0	0	0	0	0	0	0	0	0	0	0	0
T0245	0	67	1	0	0	.	0	0	0	0	.	0	0	0	.	.	.	0	0	0	0	0	1	0	0	0	1	0	.	.	.	.	.	.	.	0	0	0	0	0	0	1	0	0	0	0	0	0	0
T0246	0	81	1	0	0	.	0	0	0	0	.	0	0	0	.	.	.	0	0	0	0	0	0	0	0	0	0	0	.	.	.	.	.	.	.	0	0	0	0	0	0	0	0	0	0	0	0	0	0
T0247	0	66	2	0	0	.	0	0	0	0	.	0	0	0	.	.	.	0	0	0	0	0	0	0	0	1	0	0	.	.	.	.	.	.	.	0	0	0	0	0	0	0	0	0	0	0	0	0	0
T0248	0	83	2	0	0	.	0	0	0	0	.	0	0	0	.	.	.	0	0	0	0	0	0	0	0	0	0	0	.	.	.	.	.	.	.	0	0	0	0	0	0	0	0	0	0	0	0	0	0
T0249	0	51	2	0	0	.	0	0	0	0	.	0	0	0	.	.	.	0	0	0	0	0	1	0	0	0	0	0	.	.	.	.	.	.	.	0	0	0	0	0	0	1	0	0	0	0	0	0	0
T0250	0	65	1	0	0	.	0	0	0	0	.	0	0	0	.	.	.	0	0	0	0	0	1	1	0	0	0	0	.	.	.	.	.	.	.	0	0	0	0	0	0	0	0	0	0	0	0	0	0
T0251	0	64	1	0	0	.	0	0	0	0	.	0	0	0	.	.	.	0	0	0	0	1	1	0	0	0	0	0	.	.	.	.	.	.	.	0	0	0	0	0	0	0	0	0	0	0	0	0	0
T0252	0	67	2	0	0	.	0	0	0	0	.	0	0	0	.	.	.	0	0	0	0	1	1	0	0	0	0	0	.	.	.	.	.	.	.	0	0	0	0	0	0	0	0	0	0	0	0	0	0
T0253	0	57	2	0	0	.	0	0	0	0	.	0	0	0	.	.	.	0	0	0	0	0	0	0	0	0	0	0	.	.	.	.	.	.	.	0	0	0	0	0	0	1	0	0	0	0	0	0	0
T0254	0	68	1	0	0	.	0	0	0	0	.	0	0	0	.	.	.	0	0	0	0	1	1	0	0	0	0	0	.	.	.	.	.	.	.	0	0	0	0	0	0	0	0	0	0	0	0	0	0
T0255	0	48	2	0	0	.	0	0	0	0	.	0	0	0	.	.	.	0	0	0	0	0	0	0	0	0	0	0	.	.	.	.	.	.	.	0	0	0	0	0	0	0	0	0	0	0	0	0	0
T0256	0	79	2	0	0	.	0	0	0	0	.	0	0	0	.	.	.	0	0	0	0	0	1	0	0	0	0	0	.	.	.	.	.	.	.	0	0	0	0	0	0	0	0	0	0	0	0	0	0
T0257	0	69	2	0	0	.	0	0	0	0	.	0	0	0	.	.	.	0	0	0	0	0	0	0	0	0	0	0	.	.	.	.	.	.	.	0	0	0	0	0	0	1	0	0	0	0	0	0	0
T0258	0	74	1	0	0	.	0	0	0	0	.	0	0	0	.	.	.	0	0	0	0	0	0	0	0	0	0	0	.	.	.	.	.	.	.	0	0	0	0	0	0	1	0	0	0	0	0	0	0
T0259	0	50	1	0	0	.	0	0	0	0	.	0	0	0	.	.	.	0	0	0	0	0	0	0	0	0	0	0	.	.	.	.	.	.	.	0	0	0	0	0	0	0	0	0	0	0	0	0	0
T0260	0	68	1	0	0	.	0	0	0	0	.	0	0	0	.	.	.	0	0	0	0	1	1	0	0	0	0	0	.	.	.	.	.	.	.	0	0	0	0	0	0	0	0	0	0	0	0	0	0
T0261	0	60	2	0	0	.	0	0	0	0	.	0	0	0	.	.	.	0	0	0	0	0	1	0	0	0	0	0	.	.	.	.	.	.	.	0	0	0	0	0	0	0	0	0	0	0	0	1	0
T0262	0	25	2	0	0	.	0	0	0	0	.	0	0	0	.	.	.	0	0	0	0	0	0	0	0	0	0	0	.	.	.	.	.	.	.	0	0	0	0	0	0	1	0	0	0	0	0	0	0
T0263	0	81	1	0	0	.	0	0	0	0	.	0	0	0	.	.	.	0	0	0	0	0	1	0	0	0	0	0	.	.	.	.	.	.	.	0	0	0	0	0	0	1	0	0	0	0	0	0	0
T0264	0	55	2	0	0	.	0	0	0	0	.	0	0	0	.	.	.	0	0	0	0	0	1	0	0	1	0	0	.	.	.	.	.	.	.	0	0	0	0	0	0	1	0	0	0	0	0	0	0
T0265	0	50	2	0	0	.	0	0	0	0	.	0	0	0	.	.	.	0	0	0	0	0	1	0	0	0	0	0	.	.	.	.	.	.	.	0	0	0	0	0	0	0	0	0	0	0	0	0	0
T0266	0	69	2	0	0	.	0	0	0	0	.	0	0	0	.	.	.	0	0	0	0	0	0	0	0	0	0	0	.	.	.	.	.	.	.	1	0	0	0	0	0	0	0	0	0	0	0	1	0
T0267	0	85	1	0	0	.	0	0	0	0	.	0	0	0	.	.	.	0	0	0	0	1	1	0	0	1	0	0	.	.	.	.	.	.	.	0	0	0	0	0	0	0	0	0	0	0	0	0	0
T0268	0	58	2	0	0	.	0	0	0	0	.	0	0	0	.	.	.	0	0	0	0	0	0	0	0	0	0	0	.	.	.	.	.	.	.	0	0	0	0	0	0	0	0	0	0	0	0	0	0
T0269	0	61	1	0	0	.	0	0	0	0	.	0	0	0	.	.	.	0	0	0	0	1	1	0	0	0	0	0	.	.	.	.	.	.	.	0	0	0	0	0	0	0	0	0	0	0	0	0	0
T0271	0	71	2	0	0	.	0	0	0	0	.	0	0	0	.	.	.	0	0	0	0	0	1	0	0	0	0	0	.	.	.	.	.	.	.	0	0	0	0	0	0	0	0	0	0	0	0	0	0
T0272	0	67	2	0	0	.	0	0	0	0	.	0	0	0	.	.	.	0	0	0	0	0	1	0	0	0	0	0	.	.	.	.	.	.	.	0	0	0	0	0	0	0	0	0	0	0	0	0	0
T0273	0	61	1	0	0	.	0	0	0	0	.	0	0	0	.	.	.	0	0	0	0	0	0	0	0	0	0	0	.	.	.	.	.	.	.	0	0	0	0	0	0	0	0	0	0	0	0	1	0
T0274	0	41	1	0	0	.	0	0	0	0	.	0	0	0	.	.	.	0	0	0	0	1	1	0	0	0	0	0	.	.	.	.	.	.	.	0	0	0	0	0	0	0	0	0	0	0	0	0	0
T0275	0	68	1	0	0	.	0	0	0	0	.	0	0	0	.	.	.	0	0	0	0	1	1	1	0	0	0	0	.	.	.	.	.	.	.	0	0	0	0	0	0	0	0	0	0	0	0	1	0
T0276	0	54	2	0	0	.	0	0	0	0	.	0	0	0	.	.	.	0	0	0	0	0	1	0	0	0	0	0	.	.	.	.	.	.	.	0	0	0	0	0	0	0	0	0	0	0	0	1	0
T0277	0	68	1	0	0	.	0	0	0	0	.	0	0	0	.	.	.	0	0	0	0	0	0	0	0	0	0	0	.	.	.	.	.	.	.	0	0	0	0	0	0	0	0	0	1	0	0	1	0
T0278	0	83	2	0	0	.	0	0	0	0	.	0	0	0	.	.	.	0	0	0	0	0	0	0	0	0	0	0	.	.	.	.	.	.	.	0	0	0	0	0	0	0	0	0	0	0	0	0	0
T0279	0	74	2	0	0	.	0	0	0	0	.	0	0	0	.	.	.	0	0	0	0	0	0	0	0	0	0	0	.	.	.	.	.	.	.	0	0	0	0	0	0	0	0	0	0	0	0	1	0
T0280	0	82	1	0	0	.	0	0	0	0	.	0	0	0	.	.	.	0	0	0	0	0	0	0	0	1	0	0	.	.	.	.	.	.	.	0	0	0	0	0	0	0	0	0	0	0	0	1	0
T0281	0	68	1	0	0	.	0	0	0	0	.	0	0	0	.	.	.	0	0	0	0	0	1	0	0	0	0	0	.	.	.	.	.	.	.	0	0	0	0	0	0	0	0	0	0	0	0	0	0
T0282	0	45	1	0	0	.	0	0	0	0	.	0	0	0	.	.	.	0	0	0	0	0	0	0	0	0	0	0	.	.	.	.	.	.	.	0	0	0	0	0	0	0	0	0	0	0	0	0	0
T0283	0	61	2	0	0	.	0	0	0	0	.	0	0	0	.	.	.	0	0	0	0	0	0	0	0	0	0	0	.	.	.	.	.	.	.	0	0	0	0	0	0	0	0	0	0	0	0	0	0
T0284	0	66	2	0	0	.	0	0	0	0	.	0	0	0	.	.	.	0	0	0	0	0	0	0	0	0	0	0	.	.	.	.	.	.	.	0	0	0	0	0	0	0	0	0	0	0	0	0	0
T0285	0	75	1	0	0	.	0	0	0	0	.	0	0	0	.	.	.	0	0	0	0	1	1	0	0	1	0	0	.	.	.	.	.	.	.	0	0	0	0	0	0	0	0	0	0	0	0	0	0
T0286	0	56	1	0	0	.	0	0	0	0	.	0	0	0	.	.	.	0	0	0	0	0	0	0	0	0	0	0	.	.	.	.	.	.	.	0	0	0	0	0	0	0	0	0	0	0	0	0	0
T0287	0	72	2	0	0	.	0	0	0	0	.	0	0	0	.	.	.	0	0	0	0	0	0	0	0	0	0	0	.	.	.	.	.	.	.	0	0	0	0	0	0	0	0	0	0	0	0	0	0
T0288	0	59	2	0	0	.	0	0	0	0	.	0	0	0	.	.	.	0	0	0	0	0	0	0	0	0	0	0	.	.	.	.	.	.	.	0	0	0	0	0	0	1	0	0	0	0	0	0	0
T0289	0	73	2	0	0	.	0	0	0	0	.	0	0	0	.	.	.	0	0	0	0	0	0	0	0	0	0	0	.	.	.	.	.	.	.	0	0	0	0	0	0	0	0	0	0	0	0	0	0
T0290	0	61	2	0	0	.	0	0	0	0	.	0	0	0	.	.	.	0	0	0	0	0	0	0	0	0	0	0	.	.	.	.	.	.	.	0	0	0	0	0	0	0	0	0	0	0	0	0	0
T0291	0	43	2	0	0	.	0	0	0	0	.	0	0	0	.	.	.	0	0	0	0	0	0	0	0	0	0	0	.	.	.	.	.	.	.	0	0	0	0	0	0	1	0	0	0	0	0	1	0
T0292	0	63	1	0	0	.	0	0	0	0	.	0	0	0	.	.	.	0	0	0	0	0	0	0	0	0	0	0	.	.	.	.	.	.	.	0	0	0	0	0	0	0	0	0	0	0	0	0	0
T0293	0	66	1	0	0	.	0	0	0	0	.	0	0	0	.	.	.	0	0	0	0	1	1	0	0	0	0	0	.	.	.	.	.	.	.	0	0	0	0	0	0	0	0	0	0	0	0	0	0
T0294	0	52	2	0	0	.	0	0	0	0	.	0	0	0	.	.	.	0	0	0	0	0	1	0	0	1	0	0	.	.	.	.	.	.	.	0	0	0	0	0	0	1	0	0	0	0	0	1	0
T0295	0	67	2	0	0	.	0	0	0	0	.	0	0	0	.	.	.	0	0	0	0	0	0	0	0	0	0	0	.	.	.	.	.	.	.	0	0	0	0	0	0	0	0	0	0	0	0	0	0
T0296	0	58	2	0	0	.	0	0	0	0	.	0	0	0	.	.	.	0	0	0	0	0	0	0	0	0	0	0	.	.	.	.	.	.	.	0	0	0	0	0	0	0	0	0	0	0	0	1	0
T0297	0	50	2	0	0	.	0	0	0	0	.	0	0	0	.	.	.	0	0	0	0	0	0	0	0	0	0	0	.	.	.	.	.	.	.	0	0	0	0	0	0	1	0	0	0	0	0	0	0
T0298	0	57	2	0	0	.	0	0	0	0	.	0	0	0	.	.	.	0	0	1	0	0	0	0	0	0	0	0	.	.	.	.	.	.	.	0	0	0	0	0	0	1	0	0	0	0	0	0	0
T0299	0	65	1	0	0	.	0	0	0	0	.	0	0	0	.	.	.	0	0	0	0	1	1	0	0	0	0	0	.	.	.	.	.	.	.	0	0	0	0	0	0	1	0	0	0	0	0	1	0
T0300	0	32	2	0	0	.	0	0	0	0	.	0	0	0	.	.	.	0	0	0	0	0	0	0	0	0	0	0	.	.	.	.	.	.	.	0	0	0	0	0	0	0	0	0	0	0	0	0	0
T0301	1	61	1	1	1	1	1	0	0	0	.	0	0	0	20	1	0	0	0	0	0	0	0	0	0	0	0	0	1	9	1	0	0	1	1	0	0	0	0	0	0	0	0	0	0	0	0	1	0
T0302	1	21	2	1	1	3	1	0	0	0	.	0	0	0	20	1	0	0	0	0	0	0	1	0	0	0	0	0	0	.	0	0	0	0	1	0	0	0	0	0	0	0	0	0	0	0	0	0	0
T0303	1	21	2	1	1	4	0	1	0	0	.	1	0	0	24	1	1	0	0	0	0	0	1	0	0	0	0	1	1	1	1	0	0	1	1	0	0	0	0	0	0	0	0	0	0	0	0	0	0
T0304	1	70	1	1	1	1	0	1	0	0	.	0	0	0	24	0	1	0	0	0	0	1	1	0	0	1	0	0	1	1	1	0	0	1	1	0	0	0	0	1	0	0	0	0	1	0	0	0	0
T0305	1	72	2	1	1	3	0	1	0	0	.	0	0	0	20	0	0	0	0	0	0	0	0	0	0	1	0	0	0	.	1	0	0	1	1	0	0	0	0	0	0	0	0	0	0	0	0	0	0
T0306	1	73	1	1	1	7	0	1	0	0	.	0	0	0	20	1	1	0	0	0	0	0	0	0	0	0	0	0	0	.	1	0	0	1	1	0	0	0	0	1	0	0	0	0	1	0	0	1	0
T0307	1	79	2	1	1	6	0	1	0	0	.	1	0	0	26	0	1	0	0	0	0	0	1	0	0	0	0	0	1	9	1	0	0	1	1	0	0	0	0	0	0	0	0	0	0	0	0	1	0
T0308	1	78	2	1	1	7	0	0	0	0	.	0	0	0	20	0	0	0	0	0	0	0	0	0	0	0	0	0	0	.	0	0	0	0	1	0	0	0	0	1	0	1	0	0	0	0	0	0	0
T0309	1	43	1	1	1	3	0	1	0	0	.	0	0	1	22	0	0	0	0	0	1	0	1	0	0	0	0	0	1	1	1	0	0	1	3	0	0	0	0	0	0	0	0	0	0	0	0	0	0
T0310	1	21	1	1	1	5	1	0	0	0	.	0	0	0	20	1	0	0	0	0	0	1	1	0	0	0	0	0	0	.	1	0	0	1	1	0	0	0	0	0	0	0	0	0	1	0	0	0	0
T0311	1	73	2	1	1	2	0	0	0	0	.	0	0	0	20	1	0	0	0	0	0	0	0	0	0	0	0	0	0	.	1	0	0	1	1	0	0	0	0	0	0	0	0	0	0	0	0	1	0
T0312	1	84	1	1	1	1	0	1	0	0	.	0	0	0	26	1	1	0	0	0	0	1	1	0	0	0	1	0	1	1	1	0	0	1	1	0	0	0	0	0	0	0	0	0	0	0	0	0	0
T0313	1	64	2	1	1	1	1	1	0	0	.	0	0	0	28	1	0	0	0	0	0	0	0	0	0	1	0	0	1	0	1	0	0	1	1	0	0	0	0	0	0	0	0	0	0	0	0	0	0
T0314	1	44	1	1	1	5	0	0	0	0	.	0	0	0	20	0	0	0	0	0	0	0	0	0	0	1	0	0	0	.	1	0	0	1	1	0	0	0	0	0	0	0	0	0	0	0	0	0	0
T0315	1	50	1	1	1	3	1	1	1	0	.	0	0	0	20	0	0	0	0	0	0	0	0	0	0	0	0	0	0	.	1	0	0	1	1	0	0	0	0	0	0	0	0	0	0	0	0	1	0
T0316	1	72	1	1	1	1	0	1	0	0	.	0	0	0	30	1	1	0	0	0	0	1	1	0	0	1	0	0	1	1	0	0	0	1	3	0	0	0	0	0	0	0	0	0	0	0	0	0	0
T0317	1	58	2	1	1	1	1	1	0	0	.	0	0	0	20	1	1	0	0	0	0	0	0	0	0	0	0	0	1	1	1	0	0	1	1	0	0	0	1	0	0	0	0	0	1	0	0	0	0
T0318	1	76	1	1	1	2	0	1	0	1	.	0	0	0	36	1	1	0	0	0	0	1	1	0	0	0	0	0	1	1	0	0	0	1	9	0	0	0	0	0	0	0	0	0	0	0	0	0	0
T0319	1	52	1	1	1	4	0	1	1	0	.	0	0	0	20	1	1	0	0	0	0	0	0	1	0	0	0	0	0	.	1	0	0	1	1	0	0	0	0	0	0	1	0	0	0	0	0	1	0
T0320	1	74	2	1	1	3	0	0	0	0	.	0	1	0	22	0	0	0	0	0	0	0	1	0	0	0	0	0	0	.	1	0	1	1	3	0	0	0	0	0	0	1	0	0	0	0	0	0	0
T0321	1	89	2	1	1	7	1	0	0	0	.	0	0	0	20	1	0	0	0	0	0	0	0	0	0	0	0	0	0	.	0	0	0	0	1	0	0	0	0	0	0	0	0	0	0	1	0	0	0
T0322	1	39	1	1	1	4	0	1	0	0	.	0	0	0	34	1	1	0	0	0	0	1	1	0	0	0	0	0	1	1	1	0	0	1	3	0	0	0	0	1	0	0	0	0	0	0	0	1	0
T0323	1	78	2	1	1	1	0	1	1	0	.	0	0	0	40	0	1	0	0	0	0	1	1	0	0	0	0	0	1	9	0	0	0	1	1	0	0	0	0	0	0	0	0	0	0	0	0	0	0
T0324	1	59	2	1	1	7	0	0	0	0	.	0	0	0	24	0	1	0	0	0	0	0	0	0	0	0	0	0	1	0	1	0	0	1	3	0	0	0	0	0	0	0	0	0	0	0	0	0	0
T0325	1	71	2	1	1	1	0	0	0	0	.	0	0	0	20	0	0	0	0	0	0	0	1	0	0	0	0	0	0	.	0	0	0	0	1	0	0	0	0	0	0	0	0	0	0	0	0	0	0
T0326	1	52	2	1	1	2	1	0	0	0	.	0	0	0	24	0	0	0	0	0	0	0	1	0	0	0	0	0	0	.	0	0	0	0	1	0	0	0	0	0	0	0	0	0	0	0	0	1	0
T0327	1	76	2	1	1	2	0	1	0	0	.	0	0	0	20	1	0	0	0	0	0	0	1	0	0	0	0	0	0	.	1	0	0	1	1	0	0	0	0	0	0	0	0	0	0	0	0	0	0
T0328	1	34	2	1	1	4	0	0	1	0	.	0	0	0	20	0	0	0	0	0	0	0	0	0	0	0	0	0	0	.	0	0	0	1	1	0	0	0	0	0	0	0	0	0	0	0	0	0	0
T0329	1	74	2	1	1	3	1	0	0	0	.	0	0	0	20	0	0	0	0	0	0	0	0	0	0	0	0	0	1	9	0	0	0	0	1	0	0	0	0	0	0	0	0	0	0	0	0	0	0
T0330	1	56	2	1	1	5	0	1	0	0	.	0	0	0	24	0	1	0	0	0	0	1	1	0	0	1	0	0	1	1	1	0	0	1	1	0	0	0	0	0	0	0	0	0	0	0	0	0	0
T0331	1	64	1	1	1	3	0	0	0	0	.	0	0	0	20	1	1	0	0	1	0	0	0	0	0	0	0	0	1	1	1	0	0	1	3	0	0	0	0	0	0	0	0	1	0	0	0	0	0
T0332	1	36	2	1	1	2	0	0	0	0	.	0	0	0	20	1	0	0	0	0	0	0	0	0	0	0	0	0	0	.	0	0	0	0	1	0	0	0	1	0	0	0	0	0	1	0	0	0	0
T0333	1	51	1	1	1	2	0	1	0	0	.	0	0	0	24	0	1	0	0	0	0	0	0	0	0	0	0	0	1	0	1	0	0	1	1	0	0	0	0	0	0	0	0	0	0	0	0	1	0
T0334	1	63	2	1	1	3	0	1	0	0	.	0	0	0	20	0	1	0	0	0	0	0	0	1	0	0	0	0	1	0	0	0	0	0	1	0	0	0	0	1	0	0	0	0	0	0	0	1	0
T0335	1	62	2	1	1	1	1	0	0	0	.	0	0	0	20	0	0	0	0	0	0	0	0	0	0	0	0	0	0	.	0	0	0	1	1	0	0	0	0	1	0	0	0	0	0	0	0	0	0
T0336	1	52	2	1	1	1	0	1	0	0	.	0	0	0	20	0	0	0	0	0	0	0	0	1	0	0	0	0	0	.	1	0	0	1	1	0	0	0	0	0	0	0	0	0	0	0	0	0	0
T0337	1	86	1	1	1	1	0	1	0	0	.	0	0	0	22	1	1	0	0	0	0	1	1	0	0	1	0	0	1	1	1	0	0	1	1	0	0	0	0	0	0	0	0	0	0	0	0	0	0
T0338	1	85	2	1	1	2	0	1	0	0	.	0	0	0	24	1	1	0	0	0	0	0	0	1	0	0	1	0	1	9	1	0	0	1	1	0	0	0	0	1	0	0	0	0	0	0	0	1	0
T0339	1	72	2	1	1	1	0	0	1	0	.	0	0	0	20	1	0	0	0	0	0	0	0	0	0	1	0	0	0	.	0	0	0	0	1	0	0	0	0	0	0	0	0	0	0	0	0	0	0
T0340	1	51	1	1	1	4	1	1	0	0	.	0	0	0	38	1	0	0	0	0	0	1	1	0	0	0	0	0	1	0	0	0	0	1	1	0	0	0	0	0	0	0	0	0	0	0	0	0	0
T0341	1	79	2	1	1	1	0	0	1	0	.	0	0	0	32	0	1	0	0	0	0	0	0	1	0	0	0	0	1	0	0	0	0	0	1	0	0	0	0	0	0	0	0	0	0	0	0	1	0
T0342	1	58	1	1	1	1	0	1	0	0	.	0	0	0	22	1	1	0	0	0	0	1	1	0	0	0	0	0	0	.	0	0	0	0	1	0	0	0	0	1	0	0	0	0	0	0	0	0	0
T0343	1	46	1	1	1	3	0	0	0	0	.	0	0	0	24	0	0	0	0	0	0	1	1	0	0	1	0	0	0	.	0	0	0	0	1	0	0	0	0	0	0	0	0	0	0	0	0	0	0
T0344	1	77	2	1	1	4	0	1	0	0	.	0	0	0	26	1	1	0	0	0	0	0	0	0	0	0	0	0	0	.	0	0	0	1	3	0	0	0	0	0	0	0	0	0	0	0	0	0	0
T0345	1	63	2	1	1	5	0	1	1	0	.	1	0	0	22	1	1	0	0	0	0	0	0	0	0	0	1	0	0	.	1	0	0	1	1	0	0	0	0	0	0	0	0	0	0	0	0	1	0
T0346	1	64	1	1	1	2	0	1	0	0	.	0	0	0	20	0	1	0	0	0	0	1	1	0	0	0	0	0	1	1	0	0	0	1	1	0	0	0	0	0	0	0	0	0	0	0	0	0	0
T0347	1	46	2	1	1	1	0	0	0	0	.	0	0	0	22	1	0	0	0	0	0	0	0	0	0	1	0	0	0	.	0	0	0	1	1	0	0	0	0	0	0	0	0	0	0	0	0	0	0
T0348	1	74	2	1	1	3	1	0	1	0	.	0	0	0	20	0	0	0	0	0	0	0	0	0	0	1	0	0	0	.	0	0	0	1	1	0	0	0	0	0	0	0	0	0	0	0	0	0	0
T0349	1	52	2	1	1	4	0	0	0	0	.	0	0	1	20	0	1	0	0	0	0	0	0	1	0	0	0	0	1	1	0	0	0	1	1	0	0	0	0	1	0	0	0	0	0	0	0	1	0
T0350	1	78	2	1	1	3	0	0	0	0	.	0	0	0	20	1	1	0	0	0	0	0	0	0	0	0	0	0	1	9	0	0	0	1	1	0	0	0	0	1	0	0	0	0	1	0	0	0	0
T0351	1	73	1	1	1	5	0	1	0	0	.	0	0	0	24	1	1	0	0	0	0	0	0	1	0	0	0	0	1	9	0	0	0	0	1	0	0	0	0	1	0	0	0	0	1	0	0	0	0
T0352	1	70	1	1	1	3	0	1	0	0	.	0	0	0	32	1	1	0	0	0	0	0	0	0	0	0	1	0	0	.	1	0	0	1	1	0	0	0	0	1	0	0	0	0	1	0	0	0	0
T0353	1	65	2	1	1	7	0	1	0	0	.	0	0	0	26	1	1	0	0	0	0	0	0	1	0	1	0	0	1	9	1	0	0	1	1	0	0	0	0	0	0	0	0	0	0	0	1	0	0
T0354	1	80	1	1	1	1	0	1	0	0	.	0	0	0	28	1	1	0	0	0	0	1	1	0	0	0	0	0	1	1	0	0	0	1	1	0	0	0	0	1	0	1	0	0	0	0	0	1	0
T0355	1	60	2	1	1	5	0	0	1	0	.	0	0	0	20	1	0	0	0	0	0	0	0	0	0	0	0	0	0	.	0	0	0	1	1	0	0	0	0	1	0	1	0	0	0	0	0	1	0
T0356	1	59	1	1	1	5	1	1	0	0	.	0	0	0	22	0	1	0	0	0	0	1	1	1	0	0	1	0	1	1	1	0	1	1	3	0	0	0	1	0	0	0	0	0	0	0	0	0	0
T0357	1	44	1	1	1	1	0	0	1	0	.	0	0	0	20	0	0	0	0	0	0	1	1	0	0	0	0	0	0	.	1	0	0	1	1	0	0	0	0	0	0	0	0	0	0	0	0	1	0
T0358	1	47	2	1	1	2	0	1	0	0	.	0	0	1	28	0	1	0	0	0	0	0	1	0	0	0	0	0	1	1	1	0	0	1	1	0	0	0	0	0	0	0	0	0	0	0	0	0	0
T0359	1	80	1	1	1	3	0	1	0	0	.	0	0	0	36	0	1	0	0	0	0	0	0	0	0	0	1	0	1	1	1	0	1	1	3	0	0	0	0	0	0	1	0	0	0	0	0	1	0
T0360	1	91	2	1	1	7	0	1	0	0	.	0	0	0	38	0	1	0	0	0	0	0	1	1	0	1	0	0	0	.	1	0	0	1	1	0	0	0	0	0	0	0	0	0	0	0	1	0	0
T0361	1	64	1	1	1	5	1	1	1	0	.	1	0	0	36	1	1	0	0	0	0	0	0	0	0	0	0	0	1	1	1	0	0	1	1	0	0	0	1	0	0	0	0	0	0	0	0	1	0
T0362	1	39	1	1	1	3	1	1	1	1	.	1	0	1	20	1	1	0	0	1	0	0	0	0	0	0	0	0	1	1	1	0	0	1	1	0	0	0	1	0	0	0	0	0	0	0	0	0	0
T0363	1	66	1	1	1	5	0	1	1	0	.	0	0	1	20	1	0	0	0	0	0	0	0	0	0	1	0	0	1	0	1	0	0	1	1	0	0	0	0	0	0	0	0	0	0	0	1	0	0
T0364	1	36	1	1	1	5	1	1	0	0	.	1	0	1	22	1	1	0	0	0	9	0	1	1	0	1	0	0	1	9	1	0	0	1	1	0	0	0	0	0	0	0	0	0	0	0	0	1	0
T0365	1	73	2	1	1	3	0	1	1	0	.	0	0	0	26	1	1	0	0	0	0	0	1	0	0	1	0	0	1	1	1	0	0	1	1	0	0	0	0	0	0	0	0	0	0	0	1	0	0
T0366	1	78	2	1	1	4	1	1	0	0	.	0	1	0	22	1	1	0	0	0	0	0	0	1	0	0	0	0	1	0	1	0	0	1	1	0	0	0	0	1	0	0	0	0	0	0	0	1	0
T0367	1	46	1	1	1	3	1	1	1	0	.	1	0	1	24	1	1	0	0	9	0	1	1	0	0	0	0	0	1	1	1	1	1	1	2	0	0	0	0	0	0	0	0	0	0	0	1	0	0
T0368	1	24	2	1	1	2	0	0	0	0	.	1	0	0	24	1	9	0	0	0	0	0	1	0	0	0	0	0	1	0	1	0	0	1	1	0	0	0	1	0	0	0	0	0	0	0	0	0	0
T0369	1	62	1	1	1	6	0	0	1	0	.	1	0	0	20	1	1	0	0	0	0	1	1	0	0	0	1	0	1	1	1	0	0	1	1	0	0	0	0	0	0	0	0	0	0	0	0	0	0
T0370	1	82	1	1	1	2	0	1	0	0	.	0	1	1	24	1	1	0	0	0	0	0	1	0	0	1	0	0	1	1	1	0	0	1	2	0	0	0	0	0	0	0	0	0	0	0	0	0	0
T0371	1	21	1	1	1	2	1	0	1	0	.	1	0	1	28	1	1	0	0	0	0	1	1	0	0	0	0	0	1	1	1	0	0	1	1	0	0	0	0	0	0	0	0	0	0	0	0	1	0
T0372	1	82	2	1	1	7	0	1	1	0	.	0	0	1	20	1	1	0	0	0	0	0	1	0	0	0	0	0	1	1	1	0	0	1	3	0	0	0	0	0	0	0	0	0	0	0	0	0	0
T0373	1	45	1	1	1	1	0	0	0	0	.	1	0	0	20	0	0	0	0	0	0	1	1	0	0	0	0	0	1	0	1	0	0	1	1	0	0	0	0	0	0	0	0	0	0	0	0	0	0
T0374	1	51	1	1	1	3	0	0	1	0	.	0	0	1	22	1	1	0	0	0	0	0	1	0	0	1	0	0	1	1	1	0	0	1	3	0	0	0	0	0	0	0	0	0	0	0	0	0	0
T0375	1	46	1	1	1	2	0	1	1	1	.	1	1	1	26	1	1	0	0	0	0	1	1	0	0	0	0	0	1	1	1	0	0	1	1	0	0	0	0	0	0	0	0	0	0	0	0	0	0
T0376	1	47	1	1	1	4	1	1	0	0	.	1	1	1	24	1	0	0	0	1	0	1	1	0	0	0	0	0	1	0	1	0	0	1	1	0	0	0	0	0	0	0	0	0	0	0	0	0	0
T0377	1	80	1	1	1	5	1	1	1	0	.	1	0	1	24	1	1	0	0	0	0	1	1	0	0	0	0	0	1	1	1	0	0	1	1	0	0	0	0	0	0	0	0	0	1	0	0	1	0
T0378	1	61	1	1	1	3	0	1	0	0	.	1	0	1	20	1	1	0	0	0	0	0	0	0	0	0	0	0	1	1	1	0	0	1	1	0	0	0	0	0	0	0	0	0	0	0	0	1	0
T0379	1	61	1	1	1	2	1	1	1	0	.	1	0	1	24	1	1	0	0	0	0	1	1	0	0	0	0	1	1	1	1	0	0	1	1	0	0	0	0	0	0	0	0	0	0	0	0	1	0
T0380	1	39	1	1	1	2	0	1	1	0	.	1	0	1	22	1	0	0	0	0	0	0	0	0	0	0	0	0	1	0	1	0	0	1	1	0	0	0	1	0	0	0	0	0	0	0	0	0	0
T0381	1	64	2	1	1	7	1	1	0	0	.	1	0	1	24	1	0	0	0	0	0	0	0	0	0	1	0	0	1	0	1	0	0	1	1	0	0	0	0	0	0	0	0	0	0	0	0	0	0
T0382	1	79	2	1	1	4	1	1	0	1	.	0	0	0	20	1	1	0	0	0	0	0	1	0	0	0	0	1	1	1	1	0	0	1	1	0	0	0	0	0	0	0	0	0	0	0	0	1	0
T0383	1	86	2	1	1	3	0	1	0	0	.	1	1	0	26	1	1	0	0	0	0	0	0	0	0	0	1	0	1	1	1	0	0	1	1	0	0	0	0	0	0	0	0	0	1	0	0	1	0
T0384	1	67	1	1	1	6	1	1	1	0	.	1	0	1	24	1	0	0	0	0	0	0	0	0	0	0	0	0	1	0	1	0	0	1	1	0	0	0	0	0	0	0	0	0	0	0	0	0	0
T0385	1	29	2	1	1	1	0	0	0	0	.	0	0	0	22	0	0	0	0	0	0	0	0	0	0	0	0	0	1	0	1	0	0	1	1	0	0	0	1	0	0	0	0	0	0	0	0	1	0
T0386	1	74	2	1	1	3	1	1	0	0	.	0	0	1	28	1	1	0	0	0	0	0	0	0	0	0	0	0	1	1	1	0	0	1	1	0	0	0	1	0	0	0	0	0	0	0	0	1	0
T0387	1	62	2	1	1	3	1	1	1	0	.	1	0	0	20	1	0	0	0	0	0	0	1	0	0	0	0	1	1	0	0	0	0	1	1	0	0	0	0	0	0	1	0	0	0	0	0	0	0
T0388	1	57	2	1	1	4	1	1	0	0	.	0	0	1	28	0	1	0	0	0	0	0	1	0	0	1	0	1	1	1	1	0	0	1	1	0	0	0	1	0	0	1	0	0	0	0	0	0	0
T0389	1	56	2	1	1	5	0	1	1	0	.	1	0	1	24	1	1	0	0	0	0	0	0	0	0	1	0	0	1	1	1	0	0	1	1	0	0	0	1	0	0	0	0	0	0	0	0	0	0
T0390	1	57	2	1	1	3	1	1	1	0	.	1	0	1	20	1	0	0	0	9	0	0	0	0	0	0	0	0	1	1	1	0	0	1	1	0	0	0	0	1	0	0	0	0	0	0	0	0	0
T0391	1	57	1	1	1	3	1	1	1	0	.	0	0	0	24	1	1	0	0	0	0	0	1	0	0	0	0	0	1	1	1	0	0	1	1	0	0	0	0	0	0	0	0	0	0	0	0	0	0
T0392	1	57	1	1	1	3	1	0	0	0	.	0	0	1	22	1	0	0	0	0	0	0	0	1	0	1	0	0	1	0	0	0	0	0	1	0	0	0	0	0	0	0	0	0	0	0	0	0	0
T0393	1	89	1	1	1	1	0	1	1	1	.	1	0	1	28	1	1	0	0	0	0	0	0	0	0	1	0	0	1	1	1	0	0	1	1	0	0	0	0	0	0	1	0	0	0	0	0	0	0
T0394	1	66	2	1	1	3	1	1	1	0	.	1	0	1	22	1	1	0	0	0	0	0	0	0	0	0	0	0	1	9	1	0	0	1	1	0	0	0	0	0	0	0	0	0	0	0	0	0	0
T0395	1	65	2	1	1	7	0	1	0	0	.	0	0	1	22	1	1	0	0	0	0	0	1	0	0	0	0	0	1	1	1	0	0	1	1	0	0	0	0	0	0	1	0	0	1	0	0	0	0
T0396	1	55	2	1	1	5	0	1	0	0	.	1	0	1	20	1	1	0	0	1	0	0	1	0	0	0	0	0	1	0	1	0	0	1	1	0	0	0	0	0	0	0	0	0	0	0	0	0	0
T0397	1	81	2	1	1	7	1	1	1	0	.	1	0	1	32	1	1	0	0	0	0	0	1	0	0	0	0	0	1	1	1	0	0	1	1	0	0	0	0	0	0	1	0	0	1	0	0	0	0
T0398	1	31	1	1	1	5	0	1	1	0	.	1	1	1	26	1	1	0	0	0	0	1	1	0	0	0	0	1	1	1	1	0	0	1	1	0	0	0	0	0	0	0	0	0	0	0	0	0	0
T0399	1	66	1	1	1	5	1	1	1	0	.	1	0	1	20	1	1	0	0	0	0	0	1	0	0	0	0	0	1	1	1	0	0	1	1	0	0	0	0	0	0	1	0	0	0	0	0	0	0
T0400	1	36	1	1	1	3	0	1	0	1	.	0	0	1	24	0	1	0	0	0	0	1	1	0	0	0	0	0	1	1	0	0	0	1	1	0	0	0	0	0	0	0	0	0	0	0	0	0	0
T0401	1	78	2	1	1	3	0	0	0	0	.	0	0	0	24	1	1	0	0	0	0	0	1	0	0	0	0	0	1	9	1	0	0	1	1	0	0	0	0	0	0	0	0	0	1	0	1	1	0
T0402	1	59	1	1	1	2	0	0	0	0	.	0	0	0	20	1	1	0	0	0	0	0	0	0	0	0	0	0	1	0	1	0	0	1	1	0	0	0	1	0	0	0	0	0	0	0	0	0	0
T0403	1	60	1	1	1	7	0	0	0	0	.	0	0	0	24	0	1	0	0	0	0	0	0	0	0	0	0	0	1	9	1	0	0	1	3	0	0	0	1	0	0	0	0	0	0	0	0	1	0
T0404	1	57	2	1	1	2	0	1	1	0	.	0	0	0	20	1	1	0	0	0	0	0	0	0	0	0	0	0	1	0	0	0	0	1	1	0	0	0	0	0	0	0	0	0	0	0	1	0	0
T0405	1	64	2	1	1	3	0	0	0	0	.	0	0	0	20	1	1	0	0	1	0	0	1	0	0	0	0	0	1	0	1	0	0	1	1	0	0	0	0	1	0	0	0	0	0	0	0	1	0
T0406	1	82	2	1	1	3	0	1	1	0	.	0	0	0	28	0	1	0	0	0	0	0	0	0	0	0	1	0	0	.	0	0	0	1	1	0	0	0	0	1	0	0	0	0	0	0	0	0	0
T0407	1	72	1	1	1	1	0	1	0	0	.	0	0	0	36	1	1	0	0	0	0	1	1	0	0	1	1	0	1	1	0	0	0	1	1	0	0	0	0	0	0	0	0	0	0	0	0	0	0
T0408	1	56	2	1	1	3	0	0	0	0	.	0	0	0	20	0	1	0	0	0	0	0	1	0	0	1	0	0	1	1	1	0	0	1	3	0	0	0	0	0	0	0	0	0	0	0	0	0	0
T0409	1	49	2	1	1	1	0	1	0	0	.	0	0	0	26	1	1	0	0	0	0	0	0	1	0	0	0	0	0	.	0	0	0	0	1	0	0	0	1	0	0	0	0	0	0	0	0	0	0
T0410	1	31	2	1	1	3	1	0	1	0	.	0	0	0	20	0	0	0	0	0	0	0	0	0	0	0	0	0	0	.	0	0	0	0	1	0	0	0	1	0	0	0	0	0	0	0	0	0	0
T0411	1	54	2	1	1	6	1	0	0	0	.	0	0	0	20	0	0	0	0	0	0	0	0	0	0	0	0	1	1	0	1	0	0	1	1	0	0	0	0	0	0	0	0	0	0	0	0	0	0
T0412	1	49	2	1	1	5	0	0	0	0	.	0	0	1	22	0	0	0	0	0	0	0	1	0	0	0	0	0	0	.	1	0	0	1	1	0	0	0	1	0	0	0	0	0	0	0	0	1	0
T0413	1	90	1	1	1	2	0	0	0	0	.	0	0	0	24	0	0	0	0	0	0	0	0	0	0	0	0	1	0	.	1	0	0	1	1	0	0	0	0	0	0	0	0	0	0	0	0	0	0
T0414	1	21	2	1	1	4	0	1	0	0	.	0	0	0	26	1	1	0	0	0	0	0	1	1	0	0	0	1	1	1	1	0	0	1	1	0	0	0	0	0	0	0	0	0	0	0	0	0	0
T0415	1	86	1	1	1	3	0	1	1	0	.	0	0	0	26	1	1	0	0	0	0	0	0	0	0	0	1	0	1	9	1	0	1	1	3	0	0	0	0	0	0	0	0	0	0	0	1	0	0
T0416	1	89	1	1	1	1	0	0	1	0	.	0	0	0	28	1	0	0	0	0	0	1	1	0	0	0	0	0	0	.	0	0	0	1	3	0	0	0	0	0	0	0	0	0	0	0	0	0	0
T0417	1	57	2	1	1	1	0	1	0	0	.	0	0	0	36	0	1	0	0	0	0	0	0	1	0	0	0	0	0	.	0	0	0	0	1	0	0	0	0	0	0	0	0	0	0	0	0	1	0
T0418	1	75	1	1	1	3	0	1	0	0	.	1	0	0	28	1	1	0	0	0	0	0	0	0	0	1	0	0	1	1	0	0	0	1	1	0	0	0	0	0	0	0	0	0	0	0	0	0	0
T0419	1	42	1	1	1	2	0	1	0	0	.	0	0	0	38	0	1	0	0	0	0	1	1	0	0	0	0	0	1	1	0	0	0	1	3	0	0	0	0	0	0	0	0	0	0	0	0	0	0
T0420	1	30	1	1	1	5	0	0	0	0	.	0	0	0	20	0	0	0	0	0	0	0	0	0	0	0	0	0	0	.	1	0	0	1	3	0	0	0	0	1	0	0	0	0	0	0	0	0	0
T0421	1	90	2	1	1	1	0	1	0	0	.	0	0	0	32	0	1	0	0	0	0	0	0	0	0	0	0	0	1	1	1	0	1	1	3	0	0	0	0	0	0	0	0	0	0	0	0	0	0
T0422	1	65	2	1	1	2	0	1	0	0	.	0	0	0	24	1	1	0	0	0	0	0	0	1	0	1	0	0	1	1	1	0	0	1	1	0	0	0	0	0	0	0	0	0	0	0	0	0	0
T0424	1	27	2	1	1	4	0	1	0	0	.	0	0	1	30	1	0	0	0	0	0	0	1	0	0	0	0	0	1	1	1	0	0	1	1	0	0	0	0	0	0	0	0	0	0	0	0	0	0
T0425	1	75	2	1	1	7	0	0	1	0	.	0	0	0	20	0	0	0	0	0	0	0	0	0	0	1	0	0	0	.	0	0	0	1	1	0	0	0	0	0	0	0	0	0	0	0	0	0	0
T0426	1	76	2	1	1	1	0	1	0	0	.	0	0	0	36	1	1	0	0	0	0	0	0	1	0	0	0	0	1	0	1	0	0	1	1	0	0	0	0	0	0	0	0	0	0	0	0	0	0
T0427	1	81	2	1	1	5	0	1	0	0	.	0	0	0	32	1	1	0	0	0	0	0	0	0	0	0	0	0	1	1	1	0	0	1	1	0	0	0	0	0	0	1	0	0	0	0	1	0	0
T0428	1	52	1	1	1	1	0	1	0	0	.	0	0	0	46	1	1	0	0	0	0	0	0	0	0	0	1	0	1	1	1	0	0	1	1	0	0	0	0	0	0	0	0	0	0	0	1	0	0
T0429	1	72	2	1	1	3	0	1	0	0	.	0	0	0	26	0	0	0	0	0	0	0	0	0	0	0	0	0	0	.	0	0	0	0	1	0	0	0	0	0	0	0	0	0	0	0	1	0	0
T0430	1	74	2	1	1	2	0	1	0	0	.	0	0	0	20	1	1	0	0	0	0	0	1	0	0	0	0	0	1	9	0	0	0	1	1	0	0	0	0	0	0	0	0	0	0	0	1	0	0
T0431	1	54	1	1	1	2	0	0	1	0	.	0	0	1	20	1	0	0	0	0	0	0	0	0	0	0	0	0	1	9	1	0	0	1	1	0	0	0	0	0	0	0	0	0	1	0	1	1	0
T0432	1	43	1	1	1	1	0	0	0	0	.	0	0	0	20	0	0	0	0	0	0	0	0	0	0	0	0	0	0	.	1	0	0	1	1	0	0	0	0	0	0	0	0	0	0	0	0	1	0
T0433	1	75	2	1	1	2	0	1	0	0	.	0	0	0	32	1	1	0	0	0	0	0	0	0	0	0	0	0	1	0	1	0	0	1	1	0	0	0	0	0	0	0	0	0	0	0	0	1	0
T0434	1	65	1	1	1	1	0	1	0	0	.	0	0	0	26	0	1	0	0	0	0	0	0	1	0	0	0	0	0	.	0	0	0	1	1	0	0	0	0	0	0	0	0	0	0	0	1	0	0
T0435	1	80	2	1	1	1	0	1	1	0	.	0	0	0	20	1	1	0	0	0	0	0	0	1	0	0	0	0	0	.	1	0	0	1	1	0	0	0	0	0	0	0	0	0	0	0	1	0	0
T0436	1	40	2	1	1	1	0	1	1	0	.	0	1	0	20	1	0	0	0	0	0	0	0	0	0	0	0	0	1	9	1	0	0	1	1	0	0	0	0	1	0	0	0	0	0	0	0	0	0
T0437	1	76	2	1	1	5	0	1	0	0	.	0	0	0	26	1	1	0	0	0	0	0	0	0	0	0	0	0	1	9	1	0	0	1	1	0	0	0	0	0	0	0	0	0	0	0	1	0	0
T0438	1	63	1	1	1	1	0	1	1	0	.	0	0	0	20	1	1	0	0	0	0	0	0	0	0	0	0	0	1	1	1	0	0	1	1	0	0	0	0	0	0	0	0	0	0	0	0	0	0
T0439	1	79	2	1	1	7	0	1	0	0	.	0	0	0	24	1	1	0	0	0	0	0	0	1	0	0	0	0	0	.	0	0	0	1	1	0	0	0	0	0	0	0	0	0	0	0	0	1	0
T0440	1	68	2	1	1	7	0	1	0	0	.	0	0	0	20	1	1	0	0	0	0	0	0	0	0	1	0	0	1	1	0	0	0	1	1	0	0	0	0	1	0	0	0	0	0	0	1	0	0
T0441	1	91	2	1	1	5	0	1	0	0	.	0	0	0	22	1	1	0	0	0	0	0	0	0	0	1	0	0	1	1	1	0	0	1	1	0	0	0	0	0	0	0	0	0	0	0	1	1	0
T0442	1	58	2	1	1	2	0	1	1	0	.	0	0	0	20	1	0	0	0	0	0	0	0	0	0	0	0	0	1	1	1	0	0	1	1	0	0	0	0	0	0	0	0	0	0	0	1	1	0
T0443	1	59	2	1	1	2	0	1	0	0	.	0	0	0	24	1	1	0	0	0	0	1	1	0	0	0	1	0	1	1	1	0	0	1	1	0	0	0	0	0	0	0	0	0	0	0	1	1	0
T0444	1	63	1	1	1	5	0	1	0	0	.	0	0	0	22	1	1	0	0	1	0	0	1	1	0	0	0	0	0	.	1	0	0	1	1	0	0	0	0	0	0	1	0	0	0	0	1	0	0
T0445	1	76	1	1	1	3	0	1	1	0	.	0	0	0	34	1	1	0	0	0	0	0	0	1	0	0	1	0	1	1	0	0	0	1	1	0	0	0	0	0	0	0	0	0	0	0	1	0	0
T0446	1	70	2	1	1	4	1	0	1	0	.	0	0	0	22	1	0	0	0	0	0	0	0	0	0	1	0	0	0	.	1	0	0	1	1	0	0	0	0	0	0	0	0	0	0	0	1	0	0
T0447	1	88	1	1	1	2	0	0	0	0	.	0	0	0	20	1	0	0	0	0	0	0	0	0	0	0	0	0	1	9	0	0	0	1	1	0	0	0	0	0	0	0	0	0	0	0	1	1	0
T0448	1	81	1	1	1	3	0	1	1	0	.	0	0	0	20	1	1	0	0	0	0	0	0	0	0	0	0	0	1	0	0	0	0	1	1	0	0	0	0	0	0	0	0	0	0	0	0	0	0
T0449	1	57	2	1	1	4	0	1	1	0	.	0	0	0	26	1	1	0	0	0	0	0	0	0	0	0	0	0	1	9	1	0	0	1	1	0	0	0	0	0	0	1	0	0	0	0	1	0	0
T0450	1	80	1	1	1	1	0	1	0	0	.	0	0	0	28	1	0	0	0	0	0	1	1	1	0	0	1	0	1	9	0	0	0	0	1	0	0	0	0	0	0	0	0	0	0	0	0	0	0
T0451	1	38	2	1	1	2	1	1	0	0	.	0	0	0	20	1	1	0	0	0	0	0	1	0	0	0	0	0	0	.	0	0	0	1	1	0	0	0	0	0	0	0	0	0	0	1	0	0	0
T0452	1	71	2	1	1	4	0	1	0	0	.	0	0	0	28	1	1	0	0	0	0	0	0	0	0	0	0	0	1	1	1	0	0	1	1	0	0	0	0	0	0	0	0	0	0	0	0	1	0
T0453	1	61	2	1	1	5	0	1	0	0	.	0	0	0	20	1	1	0	0	0	0	0	1	0	0	0	0	0	1	1	1	0	0	1	1	0	0	0	0	0	0	0	0	0	0	0	1	1	0
T0454	1	35	2	1	1	3	1	0	0	0	.	0	0	0	20	1	0	0	0	0	0	0	0	0	0	0	0	0	0	.	1	0	0	1	1	0	0	0	0	0	0	0	0	0	0	0	1	0	0
T0455	1	47	1	1	1	1	1	0	1	0	.	0	0	0	20	1	0	0	0	0	0	1	1	0	0	0	0	0	0	.	1	0	0	1	1	0	0	0	1	0	0	0	0	0	0	0	0	0	0
T0456	1	79	2	1	1	2	1	1	0	0	.	1	0	0	20	1	1	0	0	0	0	0	0	0	0	1	0	0	1	0	1	0	0	1	1	0	0	0	0	0	0	0	0	0	0	0	0	0	0
T0457	1	66	2	1	1	2	0	0	0	0	.	0	0	1	24	1	9	0	0	0	0	0	0	0	0	0	0	0	0	.	0	0	0	1	1	0	0	0	0	0	0	0	0	0	0	0	0	0	0
T0458	1	60	2	1	1	3	1	0	0	0	.	0	0	0	20	1	0	0	0	0	0	0	0	0	0	0	0	0	0	.	0	0	0	1	1	0	0	0	0	0	0	0	0	0	0	0	1	0	0
T0459	1	76	2	1	1	4	0	1	0	0	.	0	0	0	22	1	1	0	0	1	0	0	0	0	0	0	0	0	1	9	1	0	0	1	1	0	0	0	1	0	0	0	0	0	0	0	0	0	0
T0460	1	62	1	1	1	3	0	1	0	0	.	0	0	0	24	1	1	0	0	0	0	0	0	0	0	0	0	0	1	9	1	0	0	1	1	0	0	0	0	0	0	0	0	0	0	0	1	1	0
T0461	1	75	2	1	1	4	0	1	0	0	.	0	0	0	24	1	1	0	0	0	0	0	0	0	0	0	0	0	1	1	1	0	0	1	1	0	0	0	0	0	0	0	0	0	0	0	0	0	0
T0462	1	58	1	1	1	7	0	0	0	0	.	0	0	0	20	1	1	0	0	0	0	1	1	0	0	0	0	0	1	1	1	0	0	1	3	0	0	0	0	0	0	0	0	0	0	0	0	0	0
T0463	1	68	1	1	1	3	0	1	0	0	.	0	0	0	28	1	1	0	0	0	0	0	0	0	0	0	1	0	1	1	0	0	0	1	1	0	0	0	0	0	0	0	0	0	1	0	0	1	0
T0464	1	82	1	1	1	3	0	1	0	0	.	0	0	0	28	1	1	0	0	0	0	0	1	0	0	0	1	0	1	1	0	0	0	1	1	0	0	0	0	0	0	0	0	0	0	0	0	1	0
T0465	1	43	2	1	1	3	1	1	0	0	.	0	1	0	24	1	1	0	0	0	0	0	0	0	0	0	0	0	1	9	0	0	0	1	1	0	0	0	0	0	0	0	0	0	0	0	0	0	0
T0466	1	82	1	1	1	1	0	1	0	0	.	1	0	0	20	1	1	0	0	0	0	0	0	0	0	0	0	0	1	1	1	0	0	1	1	0	0	0	0	0	0	1	0	0	0	0	0	0	0
T0467	1	97	1	1	1	2	0	1	0	0	.	0	1	0	26	1	1	0	0	0	0	1	1	0	0	0	1	0	1	1	1	0	1	1	3	0	0	0	0	0	0	0	0	0	1	0	0	1	0
T0468	1	75	2	1	1	3	0	1	0	0	.	0	0	0	22	1	1	0	0	0	0	0	0	0	0	0	0	0	0	.	1	0	0	1	1	0	0	0	0	0	0	0	0	0	0	0	0	0	0
T0469	1	70	1	1	1	7	0	1	0	0	.	0	0	1	20	1	0	0	0	1	0	1	1	0	0	0	0	0	1	1	1	0	0	1	1	0	0	0	0	0	0	0	0	0	0	0	0	0	0
T0470	1	22	2	1	1	2	0	0	0	0	.	0	0	0	20	1	0	0	0	0	0	0	0	0	0	0	0	0	0	.	1	0	0	1	1	0	0	0	0	0	0	1	0	0	0	0	0	0	0
T0471	1	62	1	1	1	3	0	1	0	0	.	0	0	0	28	1	1	0	0	0	0	1	1	1	0	0	0	0	1	1	1	0	0	1	1	0	0	0	0	0	0	0	0	0	0	0	0	0	0
T0472	1	80	2	1	1	1	0	0	0	0	.	1	0	0	20	1	0	0	0	0	0	0	0	0	0	0	0	0	0	.	1	0	0	1	1	0	0	0	0	0	0	0	0	0	0	0	0	1	0
T0473	1	88	2	1	1	7	0	0	1	0	.	1	0	0	24	1	0	0	0	0	0	0	0	0	0	0	0	0	1	0	1	0	0	1	1	0	0	0	0	0	0	0	0	0	0	0	0	0	0
T0474	1	55	2	1	1	3	0	1	0	0	.	1	0	0	26	1	1	0	0	0	0	0	0	1	0	1	0	0	1	1	1	0	0	1	1	0	0	0	1	0	0	0	0	0	0	0	0	0	0
T0475	1	58	2	1	1	1	0	1	0	0	.	0	0	0	28	1	1	0	0	0	0	0	0	0	0	0	0	0	1	9	0	0	0	1	1	0	0	0	0	0	0	0	0	0	0	0	0	1	0
T0476	1	75	2	1	1	3	0	1	0	0	.	0	0	0	26	0	1	0	0	0	0	0	0	1	0	0	0	0	1	9	1	0	0	1	1	0	0	0	0	0	0	0	0	0	1	0	0	1	0
T0477	1	71	1	1	1	2	0	1	1	0	.	0	0	0	24	1	1	0	0	0	0	0	0	0	0	0	0	0	1	1	1	0	0	1	1	0	0	0	0	0	0	0	0	0	1	0	0	0	0
T0478	1	89	1	1	1	1	0	0	0	0	.	0	0	0	22	1	1	0	0	0	0	0	0	0	0	0	0	0	1	9	1	0	0	1	1	0	0	0	0	0	0	0	0	0	0	0	0	0	0
T0479	1	83	2	1	1	2	0	1	0	0	.	0	0	0	20	1	1	0	0	0	0	0	0	1	0	0	0	0	1	1	1	0	1	1	3	0	0	0	0	1	0	1	0	0	0	0	0	0	0
T0480	1	42	2	1	1	5	1	0	1	0	.	0	1	0	20	1	0	0	0	0	0	0	1	0	0	0	0	0	0	.	1	0	0	1	1	0	0	0	0	0	0	0	0	0	0	0	0	0	0
T0481	1	63	1	1	1	3	0	1	0	0	.	0	0	0	26	1	1	0	0	0	0	0	0	0	0	0	0	0	1	1	1	0	0	1	1	0	0	0	0	0	0	0	0	0	0	0	0	0	0
T0482	1	60	2	1	1	3	1	0	1	0	.	0	0	0	20	1	0	0	0	1	0	0	0	0	0	0	0	0	1	0	0	0	0	1	3	0	0	0	1	0	0	0	0	0	0	0	0	0	0
T0483	1	78	1	1	1	1	0	1	0	0	.	0	0	0	32	1	1	0	0	0	0	0	0	0	0	0	1	0	1	1	1	0	0	1	1	0	0	0	0	0	0	0	0	0	1	0	0	1	0
T0484	1	74	2	1	1	7	0	1	0	0	.	0	0	1	30	1	0	0	0	0	0	0	0	0	0	0	0	0	1	1	1	0	0	1	1	0	0	0	0	0	0	0	0	0	0	0	0	1	0
T0485	1	75	1	1	1	1	0	1	0	0	.	0	0	0	24	0	1	0	0	0	0	0	1	0	0	0	1	0	1	1	1	0	0	1	1	0	0	0	0	0	0	0	0	0	0	0	0	1	0
T0486	1	86	2	1	1	2	0	1	1	0	.	0	0	0	20	0	1	0	0	0	0	0	0	0	0	1	0	0	0	.	1	0	0	1	1	0	0	0	0	0	0	0	0	0	0	0	0	0	0
T0487	1	54	2	1	1	6	1	0	1	0	.	0	0	0	24	1	0	0	0	1	0	0	0	0	0	0	0	0	0	.	1	0	0	1	1	0	0	0	1	0	0	0	0	0	0	0	0	0	0
T0488	1	89	2	1	1	1	0	1	0	0	.	0	0	0	28	1	1	0	0	0	0	0	0	0	0	0	0	0	1	9	0	0	0	1	1	0	0	0	0	1	0	0	0	0	1	0	0	1	0
T0489	1	54	2	1	1	7	0	0	1	0	.	0	0	0	20	1	0	0	0	0	0	0	0	0	0	0	0	0	0	.	1	0	0	1	1	0	0	0	1	0	0	0	0	0	0	0	0	1	0
T0490	1	93	1	1	1	1	0	1	0	0	.	0	0	0	40	1	1	0	0	0	0	1	1	0	0	0	0	0	1	0	1	0	0	1	3	0	0	0	0	0	0	0	0	0	0	0	0	1	0
T0491	1	75	1	1	1	3	0	1	0	0	.	0	0	0	38	1	1	0	0	0	0	0	1	0	0	0	0	0	1	1	1	0	1	1	3	1	1	0	0	0	0	0	0	0	1	0	0	1	0
T0492	1	85	1	1	1	1	0	1	0	0	.	1	0	0	24	1	1	0	0	0	0	0	0	0	0	0	1	0	1	9	1	0	0	1	1	0	0	0	0	0	0	0	0	0	0	0	0	0	0
T0493	1	85	1	1	1	3	0	1	0	0	.	0	0	0	24	1	1	0	0	0	0	0	1	0	0	0	0	0	1	1	1	0	0	1	1	0	0	0	1	0	0	1	0	0	1	0	0	0	0
T0494	1	50	1	1	1	6	0	0	0	0	.	0	0	1	22	1	1	0	0	0	0	1	1	0	0	0	0	0	1	1	1	0	0	1	3	0	0	0	0	0	0	0	0	0	0	0	0	0	0
T0495	1	64	2	1	1	5	0	0	0	0	.	0	0	0	24	1	9	0	0	0	0	0	0	0	0	0	0	0	1	0	1	0	0	1	1	0	0	0	0	0	0	0	0	0	0	0	0	0	0
T0496	1	59	2	1	1	5	0	1	0	0	.	0	0	0	20	1	1	0	0	1	0	0	0	0	0	0	0	0	1	1	1	0	0	1	1	0	0	0	0	1	0	0	0	0	0	0	0	0	0
T0497	1	94	2	1	1	1	0	1	0	0	.	0	0	0	24	1	1	0	0	0	0	0	1	0	0	0	1	0	1	9	1	0	0	1	1	0	0	0	0	0	0	0	0	0	1	0	0	0	0
T0498	1	70	2	1	1	4	0	0	0	0	.	1	0	0	20	1	0	0	0	1	0	0	0	0	0	0	0	0	0	.	1	0	0	1	3	0	0	0	0	0	0	0	0	0	0	0	0	0	0
T0499	1	71	1	1	1	1	0	1	0	0	.	0	0	0	24	1	1	0	0	0	0	0	0	0	0	0	0	0	1	1	1	0	0	1	1	0	0	0	0	0	0	0	0	0	0	0	0	0	0
T0500	1	64	2	1	1	2	1	1	0	0	.	0	0	0	20	1	1	0	0	0	0	0	0	1	0	0	0	0	1	0	0	0	0	1	1	0	0	0	0	0	0	0	0	0	0	0	0	0	0
T0501	1	70	1	1	1	1	0	1	0	0	.	0	0	0	22	1	1	0	0	0	0	1	1	0	0	0	0	0	1	9	1	0	0	1	3	0	0	0	0	0	0	0	0	0	1	0	0	1	0
T0502	1	77	2	1	1	7	0	1	0	0	.	0	0	0	20	1	1	0	0	0	0	0	1	0	0	0	0	0	0	.	1	0	0	1	1	0	0	0	0	0	0	0	0	0	0	0	0	1	0
[truncated: 827 more rows]
[truncated: 31 more columns]
